# Supplementary material for: A new species of lotic breeding salamander (Amphibia, Caudata, Hynobiidae) from Shikoku, Japan
Source: PeerJ. 2022 Aug 26;10:e13891. doi: 10.7717/peerj.13891 (PMC9422979; doi:10.7717/peerj.13891)
Supplement: Supplemental Information 2 [file peerj-10-13891-s002.fas]

>KUHE T2971_ON110825
ATGGCCCACCCAATTCGAAAAACTCACCCACTAATTAAAATTATTAATGGATCATTCGTAGACCTCCCAACCCCTTCTAACCTCTCATCATTATGAAACTTTGGCTCTCTCCTAGGAGTTTGCCTAATTGCACAAATTATTACAGGGTTATTTCTAGCAATACACTATACAGCCGATACATCCTCAGCTTTCTCATCTGTAGCACACATCTGTCGTGATGTAAATTATGGTTGATTAATACGTAATATCCACGCCAATGGGGCATCATTCTTTTTTATTTGCATCTATGTACATATCGGGCGAGGACTTTACTATGGCTCCTATACTTATAAGGAAACTTGAAATATTGGTGTAATCCTCTTGTTCTTAGTAATAGCAACTGCCTTTGTAGGATATGTT…
>KUHE 61327_ON110827
ATGGCCCACCCAATTCGAAAAACTCACCCACTAATTAAAATTATTAATGGATCATTCGTAGACCTCCCAACCCCTTCTAACCTCTCATCATTATGAAACTTTGGCTCTCTCCTAGGAGTTTGCCTAATTGCACAAATTATTACAGGGTTATTTCTAGCAATACACTATACAGCCGATACATCCTCAGCTTTCTCATCTGTAGCACACATCTGTCGTGATGTAAATTATGGTTGATTAATACGTAATATCCACGCCAATGGGGCATCATTCTTTTTTATTTGCATCTATATACATATCGGACGAGGACTTTACTATGGCTCCTATACTTATAAGGAAACTTGAAATATTGGTGTAATCCTCTTGTTCTTAGTAATAGCAACTGCCTTTGTAGGATATGTT…
>KUHE 62192-1_ON110876
ATGGCCCACCCAATTCGAAAAACTCACCCACTAATTAAAATTATTAATGGATCATTCGTAGACCTCCCAACCCCTTCTAACCTCTCATCATTATGAAACTTTGGCTCTCTCCTTGGAGTTTGCCTAATTGCACAAATTATTACAGGGTTATTTCTAGCAATACACTATACAGCCGATACATCCTCAGCTTTCTCATCTGTAGCACACATCTGTCGTGATGTAAATTATGGTTGATTAATACGTAATATCCACGCCAATGGGGCATCATTCTTTTTTATTTGCATCTATATACATATCGGGCGAGGACTTTACTATGGCTCCTATACTTATAAGGAAACTTGAAATATTGGTGTAATCCTCTTGTTCTTAGTAATAGCAACTGCCTTTGTAGGATATGTT…
>KUHE unnumbered 1_ON110828
ATGGCCCACCCAATTCGAAAAACTCACCCACTAATTAAAATTATTAATGGATCATTCGTAGACCTCCCAACCCCTTCTAACCTCTCATCATTATGAAACTTTGGCTCTCTCCTAGGAGTTTGCCTAATTGCACAAATTATTACAGGGTTATTTCTAGCAATACACTATACAGCCGATACATCCTCAGCTTTCTCATCTGTAGCACACATCTGTCGTGATGTAAATTATGGTTGATTAATACGTAATATCCACGCCAATGGGGCATCATTCTTTTTTATTTGCATCTATATACATATCGGACGAGGACTTTACTATGGCTCCTATACTTATAAGGAAACTTGAAATATTGGTGTAATCCTCTTGTTCTTAGTAATAGCAACTGCCTTTGTAGGATATGTT…
>KUHE unnumbered 2_ON110829
ATGGCCCACCCAATTCGAAAAACTCACCCACTAATTAAAATTATTAATGGATCATTCGTAGACCTCCCAACCCCTTCTAACCTCTCATCATTATGAAACTTTGGCTCTCTCCTTGGAGTTTGCCTAATTGCACAAATTATTACAGGGTTATTTCTAGCAATACACTATACAGCCGATACATCCTCAGCTTTCTCATCTGTAGCACACATCTGTCGTGATGTAAATTATGGTTGATTAATACGTAATATCCACGCCAATGGGGCATCATTCTTTTTTATTTGCATCTATATACATATCGGGCGAGGACTTTACTATGGCTCCTATACTTATAAGGAAACTTGAAATATTGGTGTAATCCTCTTGTTCTTAGTAATAGCAACTGCCTTTGTAGGATATGTT…
>KUHE unnumbered 3_ON110830
ATGGCCCACCCAATTCGAAAAACTCACCCACTAATTAAAATTATTAATGGATCATTCGTAGACCTCCCAACCCCTTCTAACCTCTCATCATTATGAAACTTTGGCTCTCTCCTAGGAGTTTGCCTAATTGCACAAATTATTACAGGGTTATTTCTAGCAATACACTATACAGCCGATACATCCTCAGCTTTCTCATCTGTAGCACACATCTGTCGTGATGTAAATTATGGTTGATTAATACGTAATATCCACGCCAATGGGGCATCATTCTTTTTTATTTGCATCTATATACATATCGGGCGAGGACTTTACTATGGCTCCTATACTTATAAGGAAACTTGAAATATTGGTGTAATCCTCTTGTTCTTAGTAATAGCAACTGCCTTTGTAGGATATGTT…
>KUHE unnumbered 4_ON110831
ATGGCCCACCCAATTCGAAAAACTCACCCACTAATTAAAATTATTAATGGATCATTCGTAGACCTCCCAACCCCTTCTAACCTCTCATCATTATGAAACTTTGGCTCTCTCCTAGGAGTTTGCCTAATTGCACAAATTATTACAGGGTTATTTCTAGCAATACACTATACAGCCGATACATCCTCAGCTTTCTCATCTGTAGCACACATCTGTCGTGATGTAAATTATGGTTGATTAATACGTAATATCCACGCCAATGGGGCATCATTCTTTTTTATTTGCATCTATATACATATCGGGCGAGGACTTTACTATGGCTCCTATACTTATAAGGAAACTTGAAATATTGGTGTAATCCTCCTGTTCTTAGTAATAGCAACTGCCTTTGTAGGATATGTT…
>KUHE unnumbered 5_ON110832
ATGGCCCACCCAATTCGAAAAACTCACCCACTAATTAAAATTATTAATGGATCATTCGTAGACCTCCCAACCCCTTCTAACCTCTCATCATTATGAAACTTTGGCTCTCTCCTAGGAGTTTGCCTAATTGCACAAATTATTACAGGATTATTTCTAGCAATACACTATACAGCCGATACATCCTCAGCTTTCTCATCTGTAGCACACATCTGTCGTGATGTAAATTATGGTTGATTAATACGTAATATCCACGCCAATGGGGCATCATTCTTTTTTATTTGCATCTATATACATATCGGGCGAGGACTTTACTATGGCTCCTATACTTATAAGGAAACTTGAAATATTGGTGTAATCCTCCTGTTCTTAGTAATAGCAACTGCCTTTGTAGGATATGTT…
>KUHE unnumbered 6_ON110833
ATGGCCCACCCAATTCGAAAAACTCACCCACTAATTAAAATTATTAATGGATCATTCGTAGACCTCCCAACCCCTTCTAACCTCTCATCATTATGAAACTTTGGCTCTCTCCTAGGAGTTTGCCTAATTGCACAAATTATTACAGGGTTATTTCTAGCAATACACTATACAGCCGATACATCCTCAGCTTTCTCATCTGTAGCACACATCTGTCGTGATGTAAATTATGGTTGATTAATACGTAATATCCACGCCAATGGGGCATCATTCTTTTTTATTTGCATCTATATACATATCGGGCGAGGACTTTACTATGGCTCCTATACTTATAAGGAAACTTGAAATATTGGTGTAATCCTCCTGTTCTTAGTAATAGCAACTGCCTTTGTAGGATATGTT…
>KUHE unnumbered 7_ON110834
ATGGCCCACCCAATTCGAAAAACTCACCCACTAATTAAAATTATTAATGGATCATTCGTAGACCTCCCAACCCCTTCTAACCTCTCATCATTATGAAACTTTGGCTCTCTCCTAGGAGTTTGCCTAATTGCACAAATTATTACAGGGTTATTTCTAGCAATACACTATACAGCCGATACATCCTCAGCTTTCTCATCTGTAGCACACATCTGTCGTGATGTAAATTATGGTTGATTAATACGTAATATCCACGCCAATGGGGCATCATTCTTTTTTATTTGCATCTATATACATATCGGGCGAGGACTTTACTATGGCTCCTATACTTATAAGGAAACTTGAAATATTGGTGTAATCCTCCTGTTCTTAGTAATAGCAACTGCCTTTGTAGGATATGTT…
>KUHE T3063_ON110835
ATGGCCCACCCAATTCGAAAAACTCACCCACTAATTAAAATTATTAATGGATCATTCGTAGACCTCCCAACCCCTTCTAACCTCTCATCATTATGAAACTTTGGCTCTCTCCTAGGAGTTTGCCTAATTGCACAAATTATTACAGGGTTATTTCTAGCAATACACTATACAGCCGATACATCCTCAGCTTTCTCATCTGTAGCACACATCTGTCGTGATGTAAATTATGGTTGATTAATACGTAATATCCACGCCAATGGGGCATCATTCTTTTTTATTTGCATCTATATACATATCGGACGAGGACTTTACTATGGCTCCTATACTTATAAGGAAACTTGAAATATTGGTGTAATCCTCCTGTTCTTAGTAATAGCAACTGCCTTTGTAGGATATGTT…
>KUHE T3470_ON110836
ATGGCCCACCCAATTCGAAAAACTCACCCACTAATTAAAATTATTAATGGATCATTCGTAGACCTCCCAACCCCTTCTAACCTCTCATCATTATGAAACTTTGGCTCTCTCCTAGGAGTTTGCCTAATTGCACAAATTATTACAGGATTATTTCTAGCAATACACTATACAGCCGATACATCCTCAGCTTTCTCATCTGTAGCACACATCTGTCGTGATGTAAATTATGGTTGATTAATACGTAATATCCACGCCAATGGGGCATCATTCTTTTTTATTTGCATCTATATACATATCGGGCGAGGACTTTACTATGGCTCCTATACTTATAAGGAAACTTGAAATATTGGTGTAATCCTCCTGTTCTTAGTAATAGCAACTGCCTTTGTAGGATATGTT…
>KUHE T3497_ON110837
ATGGCCCACCCAATTCGAAAAACTCACCCACTAATTAAAATTATTAATGGATCATTCGTAGACCTCCCAACCCCTTCTAACCTCTCATCATTATGAAACTTTGGCTCTCTCCTAGGAGTTTGCCTAATTGCACAAATTATTACAGGGTTATTTCTAGCAATACATTATACAGCCGATACATCCTCAGCTTTCTCATCTGTAGCACACATCTGTCGTGATGTAAATTATGGTTGATTAATACGTAATATCCACGCCAATGGGGCATCATTCTTTTTTATTTGCATCTATATACATATCGGGCGAGGACTTTACTATGGCTCCTATACTTATAAGGAAACTTGAAATATTGGTGTAATCCTCTTGTTCTTAGTAATAGCAACTGCCTTTGTAGGATATGTT…
>KUHE T3802_ON110838
ATGGCCCACCCAATTCGAAAAACTCACCCACTAATTAAAATTATTAATGGATCATTCGTAGACCTCCCAACCCCTTCTAACCTCTCATCATTATGAAACTTTGGCTCTCTCCTAGGAGTTTGCCTAATTGCACAAATTATTACAGGATTATTTCTAGCAATACACTATACAGCCGATACATCCTCAGCTTTCTCATCTGTAGCACACATCTGTCGTGATGTAAATTATGGTTGATTAATACGTAATATCCACGCCAATGGGGCATCATTCTTTTTTATTTGCATCTATATACATATCGGGCGAGGACTTTACTATGGCTCCTATACTTATAAGGAAACTTGAAATATTGGTGTAATCCTCCTGTTCTTAGTAATAGCAACTGCCTTTGTAGGATATGTT…
>KUHE T3803_ON110839
ATGGCCCACCCAATTCGAAAAACTCACCCACTAATTAAAATTATTAATGGATCATTCGTAGACCTCCCAACCCCTTCTAACCTCTCATCATTATGAAACTTTGGCTCTCTCCTAGGAGTTTGCCTAATTGCACAAATTATTACAGGGTTATTTCTAGCAATACATTATACAGCCGATACATCCTCAGCTTTCTCATCTGTAGCACACATCTGTCGTGATGTAAATTATGGCTGATTAATACGTAATATCCACGCCAATGGGGCATCATTCTTTTTTATTTGCATCTATATACATATCGGGCGAGGACTTTACTATGGCTCCTATACTTATAAGGAAACTTGAAATATTGGTGTAATCCTCTTGTTCTTAGTAATAGCAACTGCCTTTGTAGGATATGTT…
>KUHE unnumbered 8_ON110840
ATGGCCCACCCAATTCGAAAAACTCACCCACTAATTAAAATTATTAATGGATCATTCGTAGACCTCCCAACCCCTTCTAACCTCTCATCATTATGAAACTTTGGCTCTCTCCTAGGAGTTTGCCTAATTGCACAAATTATTACAGGGTTATTTCTAGCAATACACTATACAGCCGATACATCCTCAGCTTTCTCATCTGTAGCACACATCTGTCGTGATGTAAATTATGGTTGATTAATACGTAATATCCACGCCAATGGGGCATCATTCTTTTTTATTTGCATCTATATACATATCGGGCGAGGACTTTACTATGGCTCCTATACTTATAAGGAAACTTGAAATATTGGTGTAATCCTCTTGTTCTTAGTAATAGCAACTGCCTTTGTAGGATATGTT…
>KUHE unnumbered 9_ON110841
ATGGCCCACCCAATTCGAAAAACTCACCCACTAATTAAAATTATTAATGGATCATTCGTAGACCTCCCAACCCCTTCTAACCTCTCATCATTATGAAACTTTGGCTCTCTCCTAGGAGTTTGCCTAATTGCACAAATTATTACAGGGTTATTTCTAGCAATACACTATACAGCCGATACATCCTCAGCTTTCTCATCTGTAGCACACATCTGTCGTGATGTAAATTATGGCTGATTAATACGTAATATCCACGCCAATGGGGCATCATTCTTTTTTATTTGCATCTATATACATATCGGGCGAGGACTTTACTATGGCTCCTATACTTATAAGGAAACTTGAAATATTGGTGTAATCCTCTTGTTCTTAGTAATAGCAACTGCCTTTGTAGGATATGTT…
>KUHE T3449_ON110842
ATGGCCCACCCAATTCGAAAAACTCACCCACTAATTAAAATTATTAATGGATCATTCGTAGACCTCCCAACCCCTTCTAACCTCTCATCATTATGAAACTTTGGCTCTCTCCTAGGAGTTTGCCTAATTGCACAAATTATTACAGGGTTATTTCTAGCAATACATTATACAGCCGATACATCCTCAGCTTTCTCATCTGTAGCACACATCTGTCGTGATGTAAATTATGGCTGATTAATACGTAATATCCACGCCAATGGGGCATCATTCTTTTTTATTTGCATCTATATACATATCGGGCGAGGACTTTACTATGGCTCCTATACTTATAAGGAAACTTGAAATATTGGTGTAATCCTCTTGTTCTTAGTAATAGCAACTGCCTTTGTAGGATATGTT…
>KUHE unnumbered 10_ON110843
ATGGCCCACCCAATTCGAAAAACTCACCCACTAATTAAAATTATTAATGGATCATTCGTAGACCTCCCAACCCCTTCTAATCTCTCATCATTATGAAACTTTGGCTCTCTCCTAGGGGTTTGCCTAATTGCACAAATTATTACAGGGTTATTTCTAGCAATACACTATACAGCCGATACATCCTCAGCTTTCTCATCTGTAGCACACATCTGTCGTGATGTAAATTATGGTTGATTAATACGTAATATCCACGCCAATGGGGCATCATTTTTTTTTATTTGCATCTATATACATATCGGGCGAGGACTTTACTATGGCTCCTATACTTATAAGGAAACTTGAAATATTGGTGTAATCCTCCTGTTCTTAGTAATAGCAACTGCCTTTGTAGGATATGTT…
>KUHE 9677_ON110844
ATGGCCCACCCAATTCGAAAAATTCACCCACTAATTAAAATTATTAATGGATCATTCGTAGATCTTCCAACCCCCTCTAACCTCTCATCATTATGAAACTTTGGCTCTCTCTTAGGAGTTTGCCTAATTGCACAAATTATTACAGGATTATTTTTAGCTATACATTATACAGCCGATACATCCTCAGCTTTCTCATCCGTAGCACACATCTGTCGTGATGTAAATTACGGCTGATTAATGCGTAATATTCACGCCAATGGTGCATCTTTCTTTTTCATTTGCATCTACATACATATTGGACGAGGACTTTATTACGGCTCATATATATATAAAGAGACATGAAATATTGGTGTAATCCTCCTATTTCTAGTAATAGCGACTGCCTTTGTAGGATACGTC…
>KUHE 9678_ON110845
ATGGCCCACCCAATTCGAAAAATTCACCCACTAATTAAAATTATTAATGGATCATTCGTAGATCTTCCAACCCCCTCTAACCTCTCATCATTATGAAACTTTGGCTCTCTCTTAGGAGTTTGCCTAATTGCACAAATTATTACAGGATTATTTTTAGCTATACATTATACAGCCGATACATCCTCAGCTTTCTCATCCGTAGCACACATCTGTCGTGATGTAAATTACGGCTGATTAATGCGTAATATTCACGCCAATGGTGCATCTTTCTTTTTCATTTGCATCTACATACATATTGGACGAGGACTTTATTACGGCTCATATATATATAAAGAGACATGAAATATTGGTGTAATCCTCCTATTTCTAGTAATAGCGACTGCCTTTGTAGGATACGTC…
>KUHE 9679_ON110846
ATGGCCCACCCAATTCGAAAAATTCACCCACTAATTAAAATTATTAATGGATCATTCGTAGATCTTCCAACCCCCTCTAACCTCTCATCATTATGAAACTTTGGCTCTCTCTTAGGAGTTTGCCTAATTGCACAAATTATTACAGGATTATTTTTAGCTATACATTATACAGCCGATACATCCTCAGCTTTCTCATCCGTAGCACACATCTGTCGTGATGTAAATTACGGCTGATTAATGCGTAATATTCACGCCAATGGTGCATCTTTCTTTTTCATTTGCATCTACATACATATTGGACGAGGACTTTATTACGGCTCATATATATATAAAGAGACATGAAATATTGGTGTAATCCTCCTATTTCTAGTAATAGCGACTGCCTTTGTAGGATACGTC…
>KUHE 9680_ON110847
ATGGCCCACCCAATTCGAAAAATTCACCCACTAATTAAAATTATTAATGGATCATTCGTAGATCTTCCAACCCCCTCTAACCTCTCATCATTATGAAACTTTGGCTCTCTCTTAGGAGTTTGCCTAATTGCACAAATTATTACAGGATTATTTTTAGCTATACATTATACAGCCGATACATCCTCAGCTTTCTCATCCGTAGCACACATCTGTCGTGATGTAAATTACGGCTGATTAATGCGTAATATTCACGCCAATGGTGCATCTTTCTTTTTCATTTGCATCTACATACATATTGGACGAGGACTTTATTACGGCTCATATATATATAAAGAGACATGAAATATTGGTGTAATCCTCCTATTTCTAGTAATAGCGACTGCCTTTGTAGGATACGTC…
>KUHE 9681_ON110848
ATGGCCCACCCAATTCGAAAAATTCACCCACTAATTAAAATTATTAATGGATCATTCGTAGATCTTCCAACCCCCTCTAACCTCTCATCATTATGAAACTTTGGCTCTCTCTTAGGAGTTTGCCTAATTGCACAAATTATTACAGGATTATTTTTAGCTATACATTATACAGCCGATACATCCTCAGCTTTCTCATCCGTAGCACACATCTGTCGTGATGTAAATTACGGCTGATTAATGCGTAATATTCACGCCAATGGTGCATCTTTCTTTTTCATTTGCATCTACATACATATTGGACGAGGACTTTATTACGGCTCATATATATATAAAGAGACATGAAATATTGGTGTAATCCTCCTATTTCTAGTAATAGCGACTGCCTTTGTAGGATACGTC…
>KUHE 9682_ON110849
ATGGCCCACCCAATTCGAAAAATTCACCCACTAATTAAAATTATTAATGGATCATTCGTAGATCTTCCAACCCCCTCTAACCTCTCATCATTATGAAACTTTGGCTCTCTCTTAGGAGTTTGCCTAATTGCACAAATTATTACAGGATTATTTTTAGCTATACATTATACAGCCGATACATCCTCAGCTTTCTCATCCGTAGCACACATCTGTCGTGATGTAAATTACGGCTGATTAATGCGTAATATTCACGCCAATGGTGCATCTTTCTTTTTCATTTGCATCTACATACATATTGGACGAGGACTTTATTACGGCTCATATATATATAAAGAGACATGAAATATTGGTGTAATCCTCCTATTTCTAGTAATAGCGACTGCCTTTGTAGGATACGTC…
>KUHE 9683_ON110850
ATGGCCCACCCAATTCGAAAAATTCACCCACTAATTAAAATTATTAATGGATCATTCGTAGATCTTCCAACCCCCTCTAACCTCTCATCATTATGAAACTTTGGCTCTCTCTTAGGAGTTTGCCTAATTGCACAAATTATTACAGGATTATTTTTAGCTATACATTATACAGCCGATACATCCTCAGCTTTCTCATCCGTAGCACACATCTGTCGTGATGTAAATTACGGCTGATTAATGCGTAATATTCACGCCAATGGTGCATCTTTCTTTTTCATTTGCATCTACATACATATTGGACGAGGACTTTATTACGGCTCATATATATATAAAGAGACATGAAATATTGGTGTAATCCTCCTATTTCTAGTAATAGCGACTGCCTTTGTAGGATACGTC…
>KUHE 9684_ON110851
ATGGCCCACCCAATTCGAAAAATTCACCCACTAATTAAAATTATTAATGGATCATTCGTAGATCTTCCAACCCCCTCTAACCTCTCATCATTATGAAACTTTGGCTCTCTCTTAGGAGTTTGCCTAATTGCACAAATTATTACAGGATTATTTTTAGCTATACATTATACAGCCGATACATCCTCAGCTTTCTCATCCGTAGCACACATCTGTCGTGATGTAAATTACGGCTGATTAATGCGTAATATTCACGCCAATGGTGCATCTTTCTTTTTCATTTGCATCTACATACATATTGGACGAGGACTTTATTACGGCTCATATATATATAAAGAGACATGAAATATTGGTGTAATCCTCCTATTTCTAGTAATAGCGACTGCCTTTGTAGGATACGTC…
>KUHE unnumbered 11_ON110852
ATGGCCCACCCAATTCGAAAAATTCACCCACTAATTAAAATTATTAATGGATCATTCGTAGATCTTCCAACCCCCTCTAACCTCTCATCATTATGAAACTTTGGCTCTCTCTTAGGAGTTTGCCTAATTGCACAAATTATTACAGGATTATTTTTAGCTATACATTATACAGCCGATACATCCTCAGCTTTCTCATCCGTAGCACACATCTGTCGTGATGTAAATTACGGCTGATTAATGCGTAATATTCACGCCAATGGTGCATCTTTCTTTTTCATTTGCATCTACATACATATTGGACGAGGACTTTATTACGGCTCATATATATATAAAGAGACATGAAATATTGGTGTAATCCTCCTATTTCTAGTAATAGCGACTGCCTTTGTAGGATACGTC…
>KUHE unnumbered 12_ON110853
ATGGCCCACCCAATTCGAAAAATTCACCCACTAATTAAAATTATTAATGGATCATTCGTAGATCTTCCAACCCCCTCTAACCTCTCATCATTATGAAACTTTGGCTCTCTCTTAGGAGTTTGCCTAATTGCACAAATTATTACAGGATTATTTTTAGCTATACATTATACAGCCGATACATCCTCAGCTTTCTCATCCGTAGCACACATCTGTCGTGATGTAAATTACGGCTGATTAATGCGTAATATTCACGCCAATGGTGCATCTTTCTTTTTCATTTGCATCTACATACATATTGGACGAGGACTTTATTACGGCTCATATATATATAAAGAGACATGAAATATTGGTGTAATCCTCCTATTTCTAGTAATAGCGACTGCCTTTGTAGGATACGTC…
>KUHE T3269_ON110854
ATGGCCCACCCAATTCGAAAAATTCACCCACTAATTAAAATTATTAATGGATCATTCGTAGATCTTCCAACCCCCTCTAACCTCTCATCATTATGAAACTTTGGCTCTCTCTTAGGAGTTTGCCTAATTGCACAAATTATTACAGGATTATTTTTAGCTATGCATTATACAGCCGATACATCCTCAGCTTTCTCATCCGTAGCACACATCTGTCGTGATGTAAATTACGGCTGATTAATGCGTAATATTCACGCCAATGGTGCATCTTTCTTTTTCATTTGCATCTACATACATATTGGACGAGGACTTTATTACGGCTCATATATATATAAAGAGACATGAAATATTGGTGTAATTCTCCTATTTCTAGTAATAGCGACTGCCTTTGTCGGATACGTC…
>KUHE 61300-1_ON110865
ATGGCCCACCCAATTCGAAAAATTCACCCACTAATTAAAATTATTAATGGATCATTCGTAGATCTTCCAACCCCCTCTAACCTCTCATCATTATGAAACTTTGGCTCTCTCTTAGGAGTTTGCCTAATTGCACAAATTATTACAGGACTATTTTTAGCTATACATTATACAGCCGATACATCCTCAGCTTTCTCATCCGTAGCACACATCTGTCGTGATGTAAATTACGGCTGATTAATGCGTAATATTCACGCCAATGGTGCATCTTTCTTTTTCATTTGCATCTACATACATATTGGACGAGGACTTTATTACGGCTCATATATATATAAAGAGACATGAAATATTGGTGTAATCCTCCTATTTCTAGTAATAGCGACTGCCTTTGTAGGATACGTC…
>KUHE 62193-2_ON110856
ATGGCCCACCCAATTCGAAAAATTCACCCACTAATTAAAATTATTAATGGATCATTCGTAGATCTTCCAACCCCCTCTAACCTCTCATCATTATGAAACTTTGGCTCTCTCTTAGGAGTTTGCCTAATTGCACAAATTATTACAGGACTATTTTTAGCTATACATTATACAGCCGATACATCCTCAGCTTTCTCATCCGTAGCACACATCTGTCGTGATGTAAATTACGGCTGATTAATGCGTAATATTCACGCCAATGGTGCATCTTTCTTTTTCATTTGCATCTACATACATATTGGACGAGGACTTTATTACGGCTCATATATATATAAAGAGACATGAAATATTGGTGTAATCCTCCTATTTCTAGTAATAGCGACTGCCTTTGTAGGATACGTC…
>KUHE 62193-3_ON110857
ATGGCCCACCCAATTCGAAAAATTCACCCACTAATTAAAATTATTAATGGATCATTCGTAGATCTTCCAACCCCCTCTAACCTCTCATCATTATGAAACTTTGGCTCTCTCTTAGGAGTTTGCCTAATTGCACAAATTATTACAGGACTATTTTTAGCTATACATTATACAGCCGATACATCCTCAGCTTTCTCATCCGTAGCACACATCTGTCGTGATGTAAATTACGGCTGATTAATGCGTAATATTCACGCCAATGGTGCATCTTTCTTTTTCATTTGCATCTACATACATATTGGACGAGGACTTTATTACGGCTCATATATATATAAAGAGACATGAAATATTGGTGTAATCCTCCTATTTCTAGTAATAGCGACTGCCTTTGTAGGATACGTC…
>KUHE 62193-4_ON110858
ATGGCCCACCCAATTCGAAAAATTCACCCACTAATTAAAATTATTAATGGATCATTCGTAGATCTTCCAACCCCCTCTAACCTCTCATCATTATGAAACTTTGGCTCTCTCTTAGGAGTTTGCCTAATTGCACAAATTATTACAGGACTATTTTTAGCTATACATTATACAGCCGATACATCCTCAGCTTTCTCATCCGTAGCACACATCTGTCGTGATGTAAATTACGGCTGATTAATGCGTAATATTCACGCCAATGGTGCATCTTTCTTTTTCATTTGCATCTACATACATATTGGACGAGGACTTTATTACGGCTCATATATATATAAAGAGACATGAAATATTGGTGTAATCCTCCTATTTCTAGTAATAGCGACTGCCTTTGTAGGATACGTC…
>KUHE 62193-5_ON110859
ATGGCCCACCCAATTCGAAAAATTCACCCACTAATTAAAATTATTAATGGATCATTCGTAGATCTTCCAACCCCCTCTAACCTCTCATCATTATGAAACTTTGGCTCTCTCTTAGGAGTTTGCCTAATTGCACAAATTATTACAGGACTATTTTTAGCTATACATTATACAGCCGATACATCCTCAGCTTTCTCATCCGTAGCACACATCTGTCGTGATGTAAATTACGGCTGATTAATGCGTAATATTCACGCCAATGGTGCATCTTTCTTTTTCATTTGCATCTACATACATATTGGACGAGGACTTTATTACGGCTCATATATATATAAAGAGACATGAAATATTGGTGTAATCCTCCTATTTCTAGTAATAGCGACTGCCTTTGTAGGATACGTC…
>KUHE 62193-6_ON110860
ATGGCCCACCCAATTCGAAAAATTCACCCACTAATTAAAATTATTAATGGATCATTCGTAGATCTTCCAACCCCCTCTAACCTCTCATCATTATGAAACTTTGGCTCTCTCTTAGGAGTTTGCCTAATTGCACAAATTATTACAGGACTATTTTTAGCTATACATTATACAGCCGATACATCCTCAGCTTTCTCATCCGTAGCACACATCTGTCGTGATGTAAATTACGGCTGATTAATGCGTAATATTCACGCCAATGGTGCATCTTTCTTTTTCATTTGCATCTACATACATATTGGACGAGGACTTTATTACGGCTCATATATATATAAAGAGACATGAAATATTGGTGTAATCCTCCTATTTCTAGTAATAGCGACTGCCTTTGTAGGATACGTC…
>KUHE 62193-7_ON110861
ATGGCCCACCCAATTCGAAAAATTCACCCACTAATTAAAATTATTAATGGATCATTCGTAGATCTTCCAACCCCCTCTAACCTCTCATCATTATGAAACTTTGGCTCTCTCTTAGGAGTTTGCCTAATTGCACAAATTATTACAGGACTATTTTTAGCTATACATTATACAGCCGATACATCCTCAGCTTTCTCATCCGTAGCACACATCTGTCGTGATGTAAATTACGGCTGATTAATGCGTAATATTCACGCCAATGGTGCATCTTTCTTTTTCATTTGCATCTACATACATATTGGACGAGGACTTTATTACGGCTCATATATATATAAAGAGACATGAAATATTGGTGTAATCCTCCTATTTCTAGTAATAGCGACTGCCTTTGTAGGATACGTC…
>KUHE 62193-8_ON110862
ATGGCCCACCCAATTCGAAAAATTCACCCACTAATTAAAATTATTAATGGATCATTCGTAGATCTTCCAACCCCCTCTAACCTCTCATCATTATGAAACTTTGGCTCTCTCTTAGGAGTTTGCCTAATTGCACAAATTATTACAGGACTATTTTTAGCTATACATTATACAGCCGATACATCCTCAGCTTTCTCATCCGTAGCACACATCTGTCGTGATGTAAATTACGGCTGATTAATGCGTAATATTCACGCCAATGGTGCATCTTTCTTTTTCATTTGCATCTACATACATATTGGACGAGGACTTTATTACGGCTCATATATATATAAAGAGACATGAAATATTGGTGTAATCCTCCTATTTCTAGTAATAGCGACTGCCTTTGTAGGATACGTC…
>KUHE 62195_ON110863
ATGGCCCACCCAATTCGAAAAATTCACCCACTAATTAAAATTATTAATGGATCATTCGTAGATCTTCCAACCCCCTCTAACCTCTCATCATTATGAAACTTTGGCTCTCTCTTAGGAGTTTGCCTAATTGCACAAATTATTACAGGACTATTTTTAGCTATACATTATACAGCCGATACATCCTCAGCTTTCTCATCCGTAGCACACATCTGTCGTGATGTAAATTACGGCTGATTAATGCGTAATATTCACGCCAATGGTGCATCTTTCTTTTTCATTTGCATCTACATACATATTGGACGAGGACTTTATTACGGCTCATATATATATAAAGAGACATGAAATATTGGTGTAATCCTCCTATTTCTAGTAATAGCGACTGCCTTTGTAGGATACGTC…
>KUHE 62237_ON110864
ATGGCCCACCCAATTCGAAAAATTCACCCACTAATTAAAATTATTAATGGATCATTCGTAGATCTTCCAACCCCCTCTAACCTCTCATCATTATGAAACTTTGGCTCTCTCTTAGGAGTTTGCCTAATTGCACAAATTATTACAGGACTATTTTTAGCTATACATTATACAGCCGATACATCCTCAGCTTTCTCATCCGTAGCACACATCTGTCGTGATGTAAATTACGGCTGATTAATGCGTAATATTCACGCCAATGGTGCATCTTTCTTTTTCATTTGCATCTACATACATATTGGACGAGGACTTTATTACGGCTCATATATATATAAAGAGACATGAAATATTGGTGTAATCCTCCTATTTCTAGTAATAGCGACTGCCTTTGTAGGATACGTC…
>KUHE 61300-2_ON110866
ATGGCCCACCCAATTCGAAAAATTCACCCACTAATTAAAATTATTAATGGATCATTCGTAGATCTTCCAACCCCCTCTAACCTCTCATCATTATGAAACTTTGGCTCTCTCTTAGGAGTTTGCCTAATTGCACAAATTATTACAGGACTATTTTTAGCTATACATTATACAGCCGATACATCCTCAGCTTTCTCATCCGTAGCACACATCTGTCGTGATGTAAATTACGGCTGATTAATGCGTAATATTCACGCCAATGGTGCATCTTTCTTTTTCATTTGCATCTACATACATATTGGACGAGGACTTTATTACGGCTCATATATATATAAAGAGACATGAAATATTGGTGTAATCCTCCTATTTCTAGTAATAGCGACTGCCTTTGTAGGATACGTC…
>KUHE 61300-3_ON110867
ATGGCCCACCCAATTCGAAAAATTCACCCACTAATTAAAATTATTAATGGATCATTCGTAGATCTTCCAACCCCCTCTAACCTCTCATCATTATGAAACTTTGGCTCTCTCTTAGGAGTTTGCCTAATTGCACAAATTATTACAGGATTATTTTTAGCTATACATTATACAGCCGATACATCCTCAGCTTTCTCATCCGTAGCACACATCTGTCGTGATGTAAATTACGGCTGATTAATGCGTAATATTCACGCCAATGGTGCATCCTTCTTTTTCATTTGCATCTACATACATATTGGACGAGGACTTTATTACGGCTCATATATATATAAAGAGACATGAAATATTGGCGTAATCCTCCTATTTCTAGTAATAGCGACTGCCTTTGTAGGATACGTC…
>KUHE 61326_ON110826
ATGGCCCACCCAATTCGAAAAATTCACCCACTAATTAAAATTATTAATGGATCATTCGTAGATCTTCCAACCCCCTCTAACCTCTCATCATTATGAAACTTTGGCTCTCTCTTAGGAGTTTGCCTAATTGCACAAATTATTACAGGACTATTTTTAGCTATACATTATACAGCCGATACATCCTCAGCTTTCTCATCCGTAGCACACATCTGTCGTGATGTAAATTACGGCTGATTAATGCGTAATATTCACGCCAATGGTGCATCTTTCTTTTTCATTTGCATCTACATACATATTGGACGAGGACTTTATTACGGCTCATATATATATAAAGAGACATGAAATATTGGTGTAATCCTCCTATTTCTAGTAATAGCGACTGCCTTTGTAGGATACGTC…
>KUHE 62196-1_ON110868
ATGGCCCACCCAATTCGAAAAATTCACCCACTAATTAAAATTATTAATGGATCATTCGAAAATCTTCCAACCCCCTCTAACCTCTCATCATTATGAAACTTTGGCTCTCTCTTAGGAGTTTGCCTAATTGCACAAATTATTACAGGATTATTTTTAGCTATACATTATACAGCCGATACATCCTCAGCTTTCTCATCCGTAGCACACATCTGTCGTGATGTAAATTACGGCTGATTAATGCGTAATATTCACGCCAATGGTGCATCTTTCTTTTTCATTTGCATCTACATACATATTGGACGAGGACTTTATTACGGCTCATATATATATAAAGAGACATGAAATATTGGTGTAATCCTCCTATTTCTAGTAATAGCGACTGCCTTTGTAGGATACGTC…
>KUHE 62196-2_ON110869
ATGGCCCACCCAATTCGAAAAATTCACCCACTAATTAAAATTATTAATGGATCATTCGTAGATCTTCCAACCCCCTCTAACCTCTCATCATTATGAAACTTTGGCTCTCTCTTAGGAGTTTGCCTAATTGCACAAATTATTACAGGATTATTTTTAGCTATACATTATACAGCCGATACATCCTCAGCTTTCTCATCCGTAGCACACATCTGTCGTGATGTAAATTACGGCTGATTAATGCGTAATATTCACGCCAATGGTGCATCTTTCTTTTTCATTTGCATCTACATACATATTGGACGAGGACTTTATTACGGCTCATATATATATAAAGAGACATGAAATATTGGTGTAATCCTCCTATTTCTAGTAATAGCGACTGCCTTTGTAGGATACGTC…
>KUHE 62196-3_ON110870
ATGGCCCACCCAATTCGAAAAATTCACCCACTAATTAAAATTATTAATGGATCATTCGTAGATCTTCCAACCCCCTCTAACCTCTCATCATTATGAAACTTTGGCTCTCTCTTAGGAGTTTGCCTAATTGCACAAATTATTACAGGATTATTTTTAGCTATACATTATACAGCCGATACATCCTCAGCTTTCTCATCCGTAGCACACATCTGTCGTGATGTAAATTACGGCTGATTAATGCGTAATATTCACGCCAATGGTGCATCTTTCTTTTTCATTTGCATCTACATACATATTGGACGAGGACTTTATTACGGCTCATATATATATAAAGAGACATGAAATATTGGTGTAATCCTCCTATTTCTAGTAATAGCGACTGCCTTTGTAGGATACGTC…
>KUHE 62196-4_ON110871
ATGGCCCACCCAATTCGAAAAATTCACCCACTAATTAAAATTATTAATGGATCATTCGTAGATCTTCCAACCCCCTCTAACCTCTCATCATTATGAAACTTTGGCTCTCTCTTAGGAGTTTGCCTAATTGCACAAATTATTACAGGATTATTTTTAGCTATACATTATACAGCCGATACATCCTCAGCTTTCTCATCCGTAGCACACATCTGTCGTGATGTAAATTACGGCTGATTAATGCGTAATATTCACGCCAATGGTGCATCTTTCTTTTTCATTTGCATCTACATACATATTGGACGAGGACTTTATTACGGCTCATATATATATAAAGAGACATGAAATATTGGTGTAATCCTCCTATTTCTAGTAATAGCGACTGCCTTTGTAGGATACGTC…
>KUHE 62196-5_ON110872
ATGGCCCACCCAATTCGAAAAATTCACCCACTAATTAAAATTATTAATGGATCATTCGTAGATCTTCCAACCCCCTCTAACCTCTCATCATTATGAAACTTTGGCTCTCTCTTAGGAGTTTGCCTAATTGCACAAATTATTACAGGATTATTTTTAGCTATACATTATACAGCCGATACATCCTCAGCTTTCTCATCCGTAGCACACATCTGTCGTGATGTAAATTACGGCTGATTAATGCGTAATATTCACGCCAATGGTGCATCTTTCTTTTTCATTTGCATCTACATACATATTGGACGAGGACTTTATTACGGCTCATATATATATAAAGAGACATGAAATATTGGTGTAATCCTCCTATTTCTAGTAATAGCGACTGCCTTTGTAGGATACGTC…
>KUHE 62196-6_ON110873
ATGGCCCACCCAATTCGAAAAATTCACCCACTAATTAAAATTATTAATGGATCATTCGTAGATCTTCCAACCCCCTCTAACCTCTCATCATTATGAAACTTTGGCTCTCTCTTAGGAGTTTGCCTAATTGCACAAATTATTACAGGATTATTTTTAGCTATACATTATACAGCCGATACATCCTCAGCTTTCTCATCCGTAGCACACATCTGTCGTGATGTAAATTACGGCTGATTAATGCGTAATATTCACGCCAATGGTGCATCTTTCTTTTTCATTTGCATCTACATACATATTGGACGAGGACTTTATTACGGCTCATATATATATAAAGAGACATGAAATATTGGTGTAATCCTCCTATTTCTAGTAATAGCGACTGCCTTTGTAGGATACGTC…
>KUHE 62196-7_ON110874
ATGGCCTACCCAATTCGAAAAATTCACCCACTAATTAAAATTATTAATGGATCATTCGTAGATCTTCCAACCCCCTCTAACCTCTCATCATTATGAAACTTTGGCTCTCTCTTAGGAGTTTGCCTAATTGCACAAATTATTACAGGATTATTTTTAGCTATACATTATACAGCCGATACATCCTCAGCTTTCTCATCCGTAGCACACATCTGTCGTGATGTAAATTACGGCTGATTAATACGTAATATTCACGCCAATGGTGCATCTTTCTTTTTCATTTGCATCTACATACATATTGGACGAGGACTTTATTACGGCTCATATATATATAAAGAGACATGAAATATTGGTGTAATCCTCCTATTTCTAGTAATAGCGACTGCCTTTGTAGGATACGTC…
>KUHE 62197_ON110875
ATGGCCCACCCAATTCGAAAAATTCACCCACTAATTAAAATTATTAATGGATCATTCGTAGATCTTCCAACCCCCTCTAACCTCTCATCATTATGAAACTTTGGCTCTCTCTTAGGAGTTTGCCTAATTGCACAAATTATTACAGGATTATTTTTAGCTATACATTATACAGCCGATACATCCTCAGCTTTCTCATCCGTAGCACACATCTGTCGTGATGTAAATTACGGCTGATTAATGCGTAATATTCACGCCAATGGTGCATCTTTCTTTTTCATTTGCATCTACATACATATTGGACGAGGACTTTATTACGGCTCATATATATATAAAGAGACATGAAATATTGGTGTAATCCTCCTATTTCTAGTAATAGCGACTGCCTTTGTAGGATACGTC…
>KUHE 62192-2_ON110877
ATGGCCCACCCAATTCGAAAAATTCACCCACTAATTAAAATTATTAATGGATCATTCGTAGATCTTCCAACCCCCTCTAACCTCTCATCATTATGAAACTTTGGCTCTCTCTTAGGAGTTTGCCTAATTGCACAAATTATTACAGGACTATTTTTAGCTATACATTATACAGCCGATACATCCTCAGCTTTCTCATCCGTAGCACACATCTGTCGTGATGTAAATTACGGCTGATTAATGCGTAATATTCACGCCAATGGTGCATCTTTCTTTTTCATTTGCATCTACATACATATTGGACGAGGACTTTATTACGGCTCATATATATATAAAGAGACATGAAATATTGGTGTAATCCTCCTATTTCTAGTAATAGCGACTGCCTTTGTAGGATACGTC…
>KUHE 62192-3_ON110878
ATGGCCCACCCAATTCGAAAAACTCACCCACTAATTAAAATTATTAATGGATCATTCGTAGACCTCCCAACCCCTTCTAACCTCTCATCATTATGAAACTTTGGCTCTCTCCTAGGAGTTTGCCTAATTGCACAAATTATTACAGGGTTATTTCTAGCAATACACTATACAGCCGATACATCCTCAGCTTTCTCATCTGTAGCACACATCTGTCGTGATGTAAATTATGGTTGATTAATACGTAATATCCACGCCAATGGGGCATCATTCTTTTTTATTTGCATCTATATACATATCGGGCGAGGACTTTACTATGGCTCCTATACTTATAAGGAAACTTGAAATATTGGTGTAATCCTCCTGTTCTTAGTAATAGCAACTGCCTTTGTAGGATATGTT…
>KUHE 62192-4_ON110879
ATGGCCCACCCAATTCGAAAAACTCACCCACTAATTAAAATTATTAATGGATCATTCGTAGACCTCCCAACCCCTTCTAACCTCTCATCATTATGAAACTTTGGCTCTCTCCTAGGAGTTTGCCTAATTGCACAAATTATTACAGGGTTATTTCTAGCAATACACTATACAGCCGATACATCCTCAGCTTTCTCATCTGTAGCACACATCTGTCGTGATGTAAATTATGGTTGATTAATACGTAATATCCACGCCAATGGGGCATCATTCTTTTTTATTTGCATCTATATACATATCGGGCGAGGACTTTACTATGGCTCCTATACTTATAAGGAAACTTGAAATATTGGTGTAATCCTCCTGTTCTTAGTAATAGCAACTGCCTTTGTAGGATATGTT…
>KUHE 62192-5_ON110880
ATGGCCCACCCAATTCGAAAAACTCACCCACTAATTAAAATTATTAATGGATCATTCGTAGACCTCCCAACCCCTTCTAACCTCTCATCATTATGAAACTTTGGCTCCCTCCTAGGAGTTTGCCTAATTACACAAATTATTACAGGGTTATTTCTAGCAATACACTATACAGCCGATACATCCTCAGCTTTCTCATCTGTAGCACACATCTCTCGTGATGTAAATTATGGTTGATTAATACGTAATATTCACGCCAATGGGGCATCATTCTTTTTTATTTGCATCTATATACATATCGGGCGAGGACTTTACTATGGCTCCTATACTTATAAGGAAACTTGAAATATTGGTGTAATCCTCCTGTTCTTAGTAATAGCAACTGCCTTTGTAGGATATGTT…
>KUHE 62192-6_ON110881
ATGGCCCACCCAATTCGAAAAACTCACCCACTAATTAAAATTATTAATGGATCATTCGTAGACCTCCCAACCCCTTCTAACCTCTCATCATTATGAAACTTTGGCTCCCTCCTAGGAGTTTGCCTAATTACACAAATTATTACAGGGTTATTTCTAGCAATACACTATACAGCCGATACATCCTCAGCTTTCTCATCTGTAGCACACATCTCTCGTGATGTAAATTATGGTTGATTAATACGTAATATTCACGCCAATGGGGCATCATTCTTTTTTATTTGCATCTATATACATATCGGGCGAGGACTTTACTATGGCTCCTATACTTATAAGGAAACTTGAAATATTGGTGTAATCCTCCTGTTCTTAGTAATAGCAACTGCCTTTGTAGGATATGTT…
>KUHE 62192-7_ON110882
ATGGCCCACCCAATTCGAAAAACTCACCCACTAATTAAAATTATTAATGGATCATTCGTAGACCTCCCAACCCCTTCTAACCTCTCATCATTATGAAACTTTGGCTCCCTCCTAGGAGTTTGCCTAATTACACAAATTATTACAGGGTTATTTCTAGCAATACACTATACAGCCGATACATCCTCAGCTTTCTCATCTGTAGCACACATCTCTCGTGATGTAAATTATGGTTGATTAATACGTAATATTCACGCCAATGGGGCATCATTCTTTTTTATTTGCATCTATATACATATCGGGCGAGGACTTTACTATGGCTCCTATACTTATAAGGAAACTTGAAATATTGGTGTAATCCTCCTGTTCTTAGTAATAGCAACTGCCTTTGTAGGATATGTT…
>KUHE 62192-8_ON110883
ATGGCCCACCCAATTCGAAAAACTCACCCACTAATTAAAATTATTAATGGATCATTCGTAGACCTCCCAACCCCTTCTAACCTCTCATCATTATGAAACTTTGGCTCTCTCCTAGGAGTTTGCCTAATTGCACAAATTATTACAGGGTTATTTCTAGCAATACACTATACAGCCGATACATCCTCAGCTTTCTCATCTGTAGCACACATCTGTCGTGATGTAAATTATGGTTGATTAATACGTAATATCCACGCCAATGGGGCATCATTCTTTTTTATTTGCATCTATATACATATCGGGCGAGGACTTTACTATGGCTCCTATACTTATAAGGAAACTTGAAATATTGGTGTAATCCTCCTGTTCTTAGTAATAGCAACTGCCTTTGTAGGATATGTT…
>KUHE 62193-1_ON110855
ATGGCCCACCCAATTCGAAAAACTCACCCACTAATTAAAATTATTAATGGATCATTCGTAGACCTCCCAACCCCTTCTAACCTCTCATCATTATGAAACTTTGGCTCCCTCCTAGGAGTTTGCCTAATTACACAAATTATTACAGGGTTATTTCTAGCAATACACTATACAGCCGATACATCCTCAGCTTTCTCATCTGTAGCACACATCTCTCGTGATGTAAATTATGGTTGATTAATACGTAATATTCACGCCAATGGGGCATCATTCTTTTTTATTTGCATCTATATACATATCGGGCGAGGACTTTACTATGGCTCCTATACTTATAAGGAAACTTGAAATATTGGTGTAATCCTCCTGTTCTTAGTAATAGCAACTGCCTTTGTAGGATATGTT…
>KUHE 24915_ON110884
ATGGCCCACCCAATTCGAAAAATTCACCCACTAATTAAAATTATTAATGGATCATTCGTAGATCTTCCAACCCCCTCTAACCTCTCATCATTATGAAACTTTGGCTCTCTCTTAGGAGTTTGCCTAATTGCACAAATTATTACAGGACTATTTTTAGCTATACATTATACAGCCGATACATCCTCAGCTTTCTCATCCGTAGCACACATCTGTCGTGATGTAAATTACGGCTGATTAATGCGTAATATTCACGCCAATGGCGCATCTTTCTTTTTCATTTGCATCTACATACATATTGGACGAGGACTTTATTACGGCTCATATATATATAAAGAGACATGAAATATTGGTGTAATCCTCCTATTTCTAGTAATAGCAACTGCCTTTGTAGGATACGTC…
>KUHE 62198-4_ON110885
ATGGCCCACCCAATTCGAAAAATTCACCCACTAATTAAAATTATTAATGGATCATTCGTAGATCTTCCAACCCCCTCTAACCTCTCATCATTATGAAACTTTGGCTCTCTCTTAGGAGTTTGCCTAATTGCACAAATTATTACAGGACTATTTTTAGCTATACATTATACAGCCGATACATCCTCAGCTTTCTCATCCGTAGCACACATCTGTCGTGATGTAAATTACGGCTGATTAATGCGTAATATTCACGCCAATGGCGCATCTTTCTTTTTCATTTGCATCTACATACATATTGGACGAGGACTTTATTACGGCTCATATATATATAAAGAGACATGAAATATTGGTGTAATCCTCCTATTTCTAGTAATAGCAACTGCCTTTGTAGGATACGTC…
>KUHE 62198-5_ON110886
ATGGCCCACCCAATTCGAAAAATTCACCCACTAATTAAAATTATTAATGGATCATTCGTAGATCTTCCAACCCCCTCTAACCTCTCATCATTATGAAACTTTGGCTCTCTCTTAGGAGTTTGCCTAATTGCACAAATTATTACAGGACTATTTTTAGCTATACATTATACAGCCGATACATCCTCAGCTTTCTCATCCGTAGCACACATCTGTCGTGATGTAAATTACGGCTGATTAATGCGTAATATTCACGCCAATGGCGCATCTTTCTTTTTCATTTGCATCTACATACATATTGGACGAGGACTTTATTACGGCTCATATATATATAAAGAGACATGAAATATTGGTGTAATCCTCCTATTTCTAGTAATAGCAACTGCCTTTGTAGGATACGTC…
>KUHE 62198-6_ON110887
ATGGCCCACCCAATTCGAAAAATTCACCCACTAATTAAAATTATTAATGGATCATTCGTAGATCTTCCAACCCCCTCTAACCTCTCATCATTATGAAACTTTGGCTCTCTCTTAGGAGTTTGCCTAATTGCACAAATTATTACAGGACTATTTTTAGCTATACATTATACAGCCGATACATCCTCAGCTTTCTCATCCGTAGCACACATCTGTCGTGATGTAAATTACGGCTGATTAATGCGTAATATTCACGCCAATGGCGCATCTTTCTTTTTCATTTGCATCTACATACATATTGGACGAGGACTTTATTACGGCTCATATATATATAAAGAGACATGAAATATTGGTGTAATCCTCCTATTTCTAGTAATAGCAACTGCCTTTGTAGGATACGTC…
>KUHE 62198-7_ON110888
ATGGCCCACCCAATTCGAAAAATTCACCCACTAATTAAAATTATTAATGGATCATTCGTAGATCTTCCAACCCCCTCTAACCTCTCATCATTATGAAACTTTGGCTCTCTCTTAGGAGTTTGCCTAATTGCACAAATTATTACAGGACTATTTTTAGCTATACATTATACAGCCGATACATCCTCAGCTTTCTCATCCGTAGCACACATCTGTCGTGATGTAAATTACGGCTGATTAATGCGTAATATTCACGCCAATGGCGCATCTTTCTTTTTCATTTGCATCTACATACATATTGGACGAGGACTTTATTACGGCTCATATATATATAAAGAGACATGAAATATTGGTGTAATCCTCCTATTTCTAGTAATAGCAACTGCCTTTGTAGGATACGTC…
>KUHE 62198-8_ON110889
ATGGCCCACCCAATTCGAAAAATTCACCCACTAATTAAAATTATTAATGGATCATTCGTAGATCTTCCAACCCCCTCTAACCTCTCATCATTATGAAACTTTGGCTCTCTCTTAGGAGTTTGCCTAATTGCACAAATTATTACAGGACTATTTTTAGCTATACATTATACAGCCGATACATCCTCAGCTTTCTCATCCGTAGCACACATCTGTCGTGATGTAAATTACGGCTGATTAATGCGTAATATTCACGCCAATGGCGCATCTTTCTTTTTCATTTGCATCTACATACATATTGGACGAGGACTTTATTACGGCTCATATATATATAAAGAGACATGAAATATTGGTGTAATCCTCCTATTTCTAGTAATAGCAACTGCCTTTGTAGGATACGTC…
>KUHE 62198-9_ON110890
ATGGCCCACCCAATTCGAAAAATTCACCCACTAATTAAAATTATTAATGGATCATTCGTAGATCTTCCAACCCCCTCTAACCTCTCATCATTATGAAACTTTGGCTCTCTCTTAGGAGTTTGCCTAATTGCACAAATTATTACAGGACTATTTTTAGCTATACATTATACAGCCGATACATCCTCAGCTTTCTCATCCGTAGCACACATCTGTCGTGATGTAAATTACGGCTGATTAATGCGTAATATTCACGCCAATGGCGCATCTTTCTTTTTCATTTGCATCTACATACATATTGGACGAGGACTTTATTACGGCTCATATATATATAAAGAGACATGAAATATTGGTGTAATCCTCCTATTTCTAGTAATAGCAACTGCCTTTGTAGGATACGTC…
>KUHE 62198-10_ON110891
ATGGCCCACCCAATTCGAAAAATTCACCCACTAATTAAAATTATTAATGGATCATTCGTAGATCTTCCAACCCCCTCTAACCTCTCATCATTATGAAACTTTGGCTCTCTCTTAGGAGTTTGCCTAATTGCACAAATTATTACAGGACTATTTTTAGCTATACATTATACAGCCGATACATCCTCAGCTTTCTCATCCGTAGCACACATCTGTCGTGATGTAAATTACGGCTGATTAATGCGTAATATTCACGCCAATGGCGCATCTTTCTTTTTCATTTGCATCTACATACATATTGGACGAGGACTTTATTACGGCTCATATATATATAAAGAGACATGAAATATTGGTGTAATCCTCCTATTTCTAGTAATAGCAACTGCCTTTGTAGGATACGTC…
>KUHE 62198-11_ON110892
ATGGCCCACCCAATTCGAAAAATTCACCCACTAATTAAAATTATTAATGGATCATTCGTAGATCTTCCAACCCCCTCTAACCTCTCATCATTATGAAACTTTGGCTCTCTCTTAGGAGTTTGCCTAATTGCACAAATTATTACAGGACTATTTTTAGCTATACATTATACAGCCGATACATCCTCAGCTTTCTCATCCGTAGCACACATCTGTCGTGATGTAAATTACGGCTGATTAATGCGTAATATTCACGCCAATGGCGCATCTTTCTTTTTCATTTGCATCTACATACATATTGGACGAGGACTTTATTACGGCTCATATATATATAAAGAGACATGAAATATTGGTGTAATCCTCCTATTTCTAGTAATAGCAACTGCCTTTGTAGGATACGTC…
>KUHE 62198-12_ON110893
ATGGCCCACCCAATTCGAAAAATTCACCCACTAATTAAAATTATTAATGGATCATTCGTAGATCTTCCAACCCCCTCTAACCTCTCATCATTATGAAACTTTGGCTCTCTCTTAGGAGTTTGCCTAATTGCACAAATTATTACAGGACTATTTTTAGCTATACATTATACAGCCGATACATCCTCAGCTTTCTCATCCGTAGCACACATCTGTCGTGATGTAAATTACGGCTGATTAATGCGTAATATTCACGCCAATGGCGCATCTTTCTTTTTCATTTGCATCTACATACATATTGGACGAGGACTTTATTACGGCTCATATATATATAAAGAGACATGAAATATTGGTGTAATCCTCCTATTTCTAGTAATAGCAACTGCCTTTGTAGGATACGTC…
>KUHE 62198-13_ON110894
ATGGCCCACCCAATTCGAAAAATTCACCCACTAATTAAAATTATTAATGGATCATTCGTAGATCTTCCAACCCCCTCTAACCTCTCATCATTATGAAACTTTGGCTCTCTCTTAGGAGTTTGCCTAATTGCACAAATTATTACAGGACTATTTTTAGCTATACATTATACAGCCGATACATCCTCAGCTTTCTCATCCGTAGCACACATCTGTCGTGATGTAAATTACGGCTGATTAATGCGTAATATTCACGCCAATGGCGCATCTTTCTTTTTCATTTGCATCTACATACATATTGGACGAGGACTTTATTACGGCTCATATATATATAAAGAGACATGAAATATTGGTGTAATCCTCCTATTTCTAGTAATAGCAACTGCCTTTGTAGGATACGTC…
>KUHE 9512_ON110895
ATGGCCCACCCAATTCGAAAAATTCACCCACTAATTAAAATTATTAATGGATCATTCGTAGATCTTCCAACCCCCTCTAACCTCTCATCATTATGAAACTTTGGCTCTCTCTTAGGAGTTTGCCTAATTGCACAAATTATTACAGGATTATTTTTAGCTATACATTATACAGCCGATACATCCTCAGCTTTCTCATCCGTAGCACACATCTGTCGTGATGTAAATTACGGCTGATTAATGCGTAATATTCACGCCAATGGCGCATCTTTCTTTTTCATTTGCATCTACATACATATTGGACGAGGACTTTATTACGGCTCATATATATATAAAGAGACATGAAATATTGGTGTAATCCTCCTATTTCTAGTAATAGCAACTGCCTTTGTAGGATACGTC…
>KUHE 9513_ON110896
ATGGCCCACCCAATTCGAAAAATTCACCCACTAATTAAAATTATTAATGGATCATTCGTAGATCTTCCAACCCCCTCTAACCTCTCATCATTATGAAACTTTGGCTCTCTCTTAGGAGTTTGCCTAATTGCACAAATTATTACAGGACTATTTTTAGCTATACATTATACAGCCGATACATCCTCAGCTTTCTCATCCGTAGCACACATCTGTCGTGATGTAAATTACGGCTGATTAATGCGTAATATTCACGCCAATGGCGCATCTTTCTTTTTCATTTGCATCTACATACATATTGGACGAGGACTTTATTACGGCTCATATATATATAAAGAGACATGAAATATTGGTGTAATCCTCCTATTTCTAGTAATAGCAACTGCCTTTGTAGGATACGTC…
>KUHE 9514_ON110897
ATGGCCCACCCAATTCGAAAAATTCACCCACTAATTAAAATTATTAATGGATCATTCGTAGATCTTCCAACCCCCTCTAACCTCTCATCATTATGAAACTTTGGCTCTCTCTTAGGAGTTTGCCTAATTGCACAAATTATTACAGGACTATTTTTAGCTATACATTATACAGCCGATACATCCTCAGCTTTCTCATCCGTAGCACACATCTGTCGTGATGTAAATTACGGCTGATTAATGCGTAATATTCACGCCAATGGCGCATCTTTCTTTTTCATTTGCATCTACATACATATTGGACGAGGACTTTATTACGGCTCATATATATATAAAGAGACATGAAATATTGGTGTAATCCTCCTATTTCTAGTAATAGCAACTGCCTTTGTAGGATACGTC…
>KUHE 9515_ON110898
ATGGCCCACCCAATTCGAAAAATTCACCCACTAATTAAAATTATTAATGGATCATTCGTAGATCTTCCAACCCCCTCTAACCTCTCATCATTATGAAACTTTGGCTCTCTCTTAGGAGTTTGCCTAATTGCACAAATTATTACAGGATTATTTTTAGCTATACATTATACAGCCGATACATCCTCAGCTTTCTCATCCGTAGCACACATCTGTCGTGATGTAAATTACGGCTGATTAATGCGTAATATTCACGCCAATGGCGCATCTTTCTTTTTCATTTGCATCTACATACATATTGGACGAGGACTTTATTACGGCTCATATATATATAAAGAGACATGAAATATTGGTGTAATCCTCCTATTTCTAGTAATAGCAACTGCCTTTGTAGGATACGTC…
>KUHE 24196_ON110899
ATGGCCCACCCAATTCGAAAAATTCACCCACTAATTAAAATTATTAATGGATCATTCGTAGATCTTCCAACCCCCTCTAACCTCTCATCATTATGAAACTTTGGCTCTCTCTTAGGAGTTTGCCTAATTGCACAAATTATTACAGGACTATTTTTAGCTATACATTATACAGCCGATACATCCTCAGCTTTCTCATCCGTAGCACACATCTGTCGTGATGTAAATTACGGCTGATTAATGCGTAATATTCACGCCAATGGCGCATCTTTCTTTTTCATTTGCATCTACATACATATTGGACGAGGACTTTATTACGGCTCATATATATATAAAGAGACATGAAATATTGGTGTAATCCTCCTATTTCTAGTAATAGCAACTGCCTTTGTAGGATACGTC…
>KUHE 24199_ON110900
ATGGCCCACCCAATTCGAAAAATTCACCCACTAATTAAAATTATTAATGGATCATTCGTAGATCTTCCAACCCCCTCTAACCTCTCATCATTATGAAACTTTGGCTCTCTCTTAGGAGTTTGCCTAATTGCACAAATTATTACAGGACTATTTTTAGCTATACATTATACAGCCGATACATCCTCAGCTTTCTCATCCGTAGCACACATCTGTCGTGATGTAAATTACGGCTGATTAATGCGTAATATTCACGCCAATGGCGCATCTTTCTTTTTCATTTGCATCTACATACATATTGGACGAGGACTTTATTACGGCTCATATATATATAAAGAGACATGAAATATTGGTGTAATCCTCCTATTTCTAGTAATAGCAACTGCCTTTGTAGGATACGTC…
>KUHE T2161_ON110901
ATGGCCCACCCAATTCGAAAAATTCACCCACTAATTAAAATTATTAATGGATCATTCGTAGATCTTCCAACCCCCTCTAACCTCTCATCATTATGAAACTTTGGCTCTCTCTTAGGAGTTTGCCTAATTGCACAAATTATTACAGGATTATTTTTAGCTATACATTATACAGCCGATACATCCTCAGCTTTCTCATCCGTAGCACACATCTGTCGTGATGTAAATTACGGCTGATTAATGCGTAATATTCACGCCAATGGTGCATCTTTCTTTTTCATTTGCATCTACATACATATTGGACGAGGACTTTATTACGGCTCATATATATATAAAGAGACATGAAATATTGGTGTAATCCTCCTATTTCTAGTAATAGCGACTGCCTTTGTAGGATACGTC…
>KUHE T2162_ON110902
ATGGCCCACCCAATTCGAAAAATTCACCCACTAATTAAAATTATTAATGGATCATTCGTAGATCTTCCAACCCCCTCTAACCTCTCATCATTATGAAACTTTGGCTCTCTCTTAGGAGTTTGCCTAATTGCACAAATTATTACAGGACTATTTTTAGCTATACATTATACAGCCGATACATCCTCAGCTTTCTCATCCGTAGCACACATCTGTCGTGATGTAAATTACGGCTGATTAATGCGTAATATTCACGCCAATGGCGCATCTTTCTTTTTCATTTGCATCTACATACATATTGGACGAGGACTTTATTACGGCTCATATATATATAAAGAGACATGAAATATTGGTGTAATTCTCCTATTTCTAGTAATAGCAACTGCCTTTGTAGGATACGTC…
>KUHE T2163_ON110903
ATGGCCCACCCAATTCGAAAAATTCACCCACTAATTAAAATTATTAATGGATCATTCGTAGATCTTCCAACCCCCTCTAACCTCTCATCATTATGAAACTTTGGCTCTCTCTTAGGAGTTTGCCTAATTGCACAAATTATTACAGGACTATTTTTAGCTATACATTATACAGCCGATACATCCTCAGCTTTCTCATCCGTAGCACACATCTGTCGTGATGTAAATTACGGCTGATTAATGCGTAATATTCACGCCAATGGCGCATCTTTCTTTTTCATTTGCATCTACATACATATTGGACGAGGACTTTATTACGGCTCATATATATATAAAGAGACATGAAATATTGGTGTAATTCTCCTATTTCTAGTAATAGCAACTGCCTTTGTAGGATACGTC…
>KUHE unnumbered 13_ON110904
ATGGCCCACCCAATTCGAAAAATTCACCCACTAATTAAAATTATTAATGGATCATTCGTAGATCTTCCAACCCCCTCTAACCTCTCATCATTATGAAACTTTGGCTCTCTCTTAGGAGTTTGCCTAATTGCACAAATTATTACAGGATTATTTTTAGCTATACATTATACAGCCGATACATCCTCAGCTTTCTCATCCGTAGCACACATCTGTCGTGATGTAAATTACGGCTGATTAATGCGTAATATTCACGCCAATGGTGCATCTTTCTTTTTCATTTGCATCTACATACATATTGGACGAGGACTTTATTACGGCTCATATATATATAAAGAGACATGAAATATTGGTGTAATCCTCCTATTTCTAGTAATAGCGACTGCCTTTGTAGGATACGTC…
>KUHE unnumbered 14_ON110905
ATGGCCCACCCAATTCGAAAAATTCACCCACTAATTAAAATTATTAATGGATCATTCGTAGATCTTCCAACCCCCTCTAACCTCTCATCATTATGAAACTTTGGCTCTCTCTTAGGAGTTTGCCTAATTGCACAAATTATTACAGGATTATTTTTAGCTATACATTATACAGCCGATACATCCTCAGCTTTCTCATCCGTAGCACACATCTGTCGTGATGTAAATTACGGCTGATTAATGCGTAATATTCACGCCAATGGTGCATCTTTCTTTTTCATTTGCATCTACATACATATTGGACGAGGACTTTATTACGGCTCATATATATATAAAGAGACATGAAATATTGGTGTAATCCTCCTATTTCTAGTAATAGCGACTGCCTTTGTAGGATACGTC…
>KUHE unnumbered 15_ON110906
ATGGCCCACCCAATTCGAAAAATTCACCCACTAATTAAAATTATTAATGGATCATTCGTAGATCTTCCAACCCCCTCTAACCTCTCATCATTATGAAACTTTGGCTCTCTCTTAGGAGTTTGCCTAATTGCACAAATTATTACAGGATTATTTTTAGCTATACATTATACAGCCGATACATCCTCAGCTTTCTCATCCGTAGCACACATCTGTCGTGATGTAAATTACGGCTGATTAATGCGTAATATTCACGCCAATGGTGCATCTTTCTTTTTCATTTGCATCTACATACATATTGGACGAGGACTTTACTACGGCTCATATATATATAAAGAGACATGAAATATTGGTGTAATCCTCCTATTTCTAGTAATAGCGACTGCCTTTGTAGGATACGTC…
>KUHE T2173_ON110907
ATGGCCCACCCAATTCGAAAAATTCACCCACTAATTAAAATTATTAATGGATCATTCGTAGATCTTCCAACCCCCTCTAACCTCTCATCATTATGAAACTTTGGCTCTCTCTTAGGAGTTTGCCTAATTGCACAAATTATTACAGGATTATTTTTAGCTATACATTATACAGCCGATACATCCTCAGCTTTCTCATCCGTAGCACACATCTGTCGTGATGTAAATTACGGCTGATTAATGCGTAATATTCACGCCAATGGTGCATCTTTCTTTTTCATTTGCATCTACATACATATTGGACGAGGACTTTATTACGGCTCATATATATATAAAGAGACATGAAATATTGGTGTAATCCTCCTATTTCTAGTAATAGCGACTGCCTTTGTAGGATACGTC…
>KUHE T2174_ON110908
ATGGCCCACCCAATTCGAAAAATTCACCCACTAATTAAAATTATTAATGGATCATTCGTAGATCTTCCAACCCCCTCTAACCTCTCATCATTATGAAACTTTGGCTCTCTCTTAGGAGTTTGCCTAATTGCACAAATTATTACAGGATTATTTTTAGCTATACATTATACAGCCGATACATCCTCAGCTTTCTCATCCGTAGCACACATCTGTCGTGATGTAAATTACGGCTGATTAATGCGTAATATTCACGCCAATGGTGCATCTTTCTTTTTCATTTGCATCTACATACATATTGGACGAGGACTTTACTACGGCTCATATATATATAAAGAGACATGAAATATTGGTGTAATCCTCCTATTTCTAGTAATAGCGACTGCCTTTGTAGGATACGTC…
>KUHE T2175_ON110909
ATGGCCCACCCAATTCGAAAAATTCACCCACTAATTAAAATTATTAATGGATCATTCGTAGATCTTCCAACCCCCTCTAACCTCTCATCATTATGAAACTTTGGCTCTCTCTTAGGAGTTTGCCTAATTGCACAAATTATTACAGGATTATTTTTAGCTATACATTATACAGCCGATACAACCTCAGCTTTCTCATCCGTAGCACACATCTGTCGTGATGTAAATTACGGCTGATTAATGCGTAATATTCACGCCAATGGTGCATCTTTCTTTTTCATTTGCATCTACATACATATTGGACGAGGACTTTATTACGGCTCATATATATATAAAGAGACATGAAATATTGGTGTAATCCTCCTATTTCTAGTAATAGCGACTGCCTTTGTAGGGTACGTC…
>KUHE 24467_ON110910
ATGGCCCACCCAATTCGAAAAATTCACCCACTAATTAAAATTATTAATGGATCATTCGTAGATCTTCCAACCCCCTCTAACCTCTCATCATTATGAAACTTTGGCTCTCTCTTAGGAGTTTGCCTAATTGCACAAATTATTACAGGATTATTTTTAGCTATACATTATACAGCCGATACATCCTCAGCTTTCTCATCCGTAGCACACATCTGTCGTGATGTAAATTACGGCTGATTAATGCGTAATATTCACGCCAATGGTGCATCTTTCTTTTTCATTTGCATCTACATACATATTGGACGAGGACTTTATTACGGCTCATATATATATAAAGAGACATGAAATATTGGTGTAATCCTCCTATTTCTAGTAATAGCGACTGCCTTTGTAGGATACGTC…
>KUHE 24468_ON110911
ATGGCCCACCCAATTCGAAAAATTCACCCACTAATTAAAATTATTAATGGATCATTCGTAGATCTTCCAACCCCCTCTAACCTCTCATCATTATGAAACTTTGGCTCTCTCTTAGGAGTTTGCCTAATTGCACAAATTATTACAGGATTATTTTTAGCTATACATTATACAGCCGATACAACCTCAGCTTTCTCATCCGTAGCACACATCTGTCGTGATGTAAATTACGGCTGATTAATGCGTAATATTCACGCCAATGGTGCATCTTTCTTTTTCATTTGCATCTACATACATATTGGACGAGGACTTTATTACGGCTCATATATATATAAAGAGACATGAAATATTGGTGTAATCCTCCTATTTCTAGTAATAGCGACTGCCTTTGTAGGGTACGTC…
>KUHE T3009_ON110912
ATGGCCCACCCAATTCGAAAAATTCACCCACTAATTAAAATTATTAATGGATCATTCGTAGATCTCCCAACCCCCTCTAACCTCTCATCATTATGAAACTTTGGCTCTCTCTTAGGAGTTTGCCTAATTGCACAAATTATTACAGGATTATTTTTAGCTATACATTATACAGCCGATACATCCTCAGCTTTCTCATCCGTAGCACACATCTGTCGTGATGTAAATTACGGCTGATTAATGCGTAATATTCACGCCAATGGTGCATCTTTCTTTTTCATTTGCATCTACATACATATTGGACGAGGACTTTACTACGGCTCATATATATATAAAGAGACATGAAATATTGGTGTAATCCTCCTATTTCTAGTAATAGCGACTGCCTTTGTAGGATACGTC…
>KUHE unnumbered 16_ON110913
ATGGCCCACCCAATTCGAAAAATTCACCCACTAATTAAAATTATTAATGGATCATTCGTAGATCTTCCAACCCCCTCTAACCTCTCATCATTATGAAACTTTGGCTCTCTCTTAGGAGTTTGCCTAATTGCACAAATTATTACAGGATTATTTTTAGCTATACATTATACAGCCGATACATCCTCAGCTTTCTCATCCGTAGCACACATCTGTCGTGATGTAAATTACGGCTGATTAATGCGTAATATTCACGCCAATGGTGCATCTTTCTTTTTCATTTGCATCTACATACATATTGGACGAGGACTTTATTACGGCTCATATATATATAAAGAGACATGAAATATTGGTGTAATCCTCCTATTTCTAGTAATAGCGACTGCCTTTGTAGGATACGTC…
>KUHE unnumbered 17_ON110914
ATGGCCCACCCAATTCGAAAAATTCACCCACTAATTAAAATTATTAATGGATCATTCGTAGATCTTCCAACCCCCTCTAACCTCTCATCATTATGAAACTTTGGCTCTCTCTTAGGAGTTTGCCTAATTGCACAAATTATTACAGGATTATTTTTAGCTATACATTATACAGCCGATACATCCTCAGCTTTCTCATCCGTAGCACACATCTGTCGTGATGTAAATTACGGCTGATTAATGCGTAATATTCACGCCAATGGTGCATCTTTCTTTTTCATTTGCATCTACATACATATTGGACGAGGACTTTATTACGGCTCATATATATATAAAGAGACATGAAATATTGGTGTAATCCTCCTATTTCTAGTAATAGCGACTGCCTTTGTAGGATACGTC…
>KUHE unnumbered 18_ON110915
ATGGCCCACCCAATTCGAAAAATTCACCCACTAATTAAAATTATTAATGGATCATTCGTAGATCTTCCAACCCCCTCTAACCTCTCATCATTATGAAACTTTGGCTCTCTCTTAGGAGTTTGCCTAATTGCACAAATTATTACAGGATTATTCTTAGCTATACATTATACAGCCGATACATCCTCAGCTTTCTCATCCGTAGCACATATCTGTCGTGATGTAAATTACGGCTGATTAATACGTAATATTCACGCCAATGGTGCATCTTTCTTTTTCATTTGCATCTACATACATATTGGACGAGGACTTTATTACGGCTCATATATATATAAAGAGACATGAAATATTGGTGTAATTCTCCTATTTCTAGTAATAGCGACTGCCTTTGTAGGATACGTC…
>KUHE unnumbered 19_ON110916
ATGGCCCACCCAATTCGAAAAATTCACCCACTAATTAAAATTATTAATGGATCATTCGTAGATCTTCCAACCCCCTCTAACCTCTCATCATTATGAAACTTTGGCTCTCTCTTAGGAATTTGCCTAATTGCACAAATTATTACAGGATTATTTTTAGCTATACATTATACAGCCGATACATCCTCAGCTTTCTCATCCGTAGCACACATCTGTCGTGATGTAAATTACGGCTGATTAATGCGTAATATTCACGCCAATGGTGCATCTTTCTTTTTCATTTGCATCTACATACATATTGGACGAGGACTTTATTACGGCTCATATATATATAAAGAGACATGAAATATTGGTGTAATCCTCCTATTTCTAGTAATAGCAACTGCCTTTGTAGGATATGTC…
>KUHE unnumbered 20_ON110917
ATGGCCCACCCAATTCGAAAAATTCACCCACTAATTAAAATTATTAATGGATCATTCGTAGATCTTCCAACCCCCTCTAACCTCTCATCATTATGAAACTTTGGCTCTCTCTTAGGAATTTGCCTAATTGCACAAATTATTACAGGATTATTTTTAGCTATACATTATACAGCCGATACATCCTCAGCTTTCTCATCCGTAGCACACATCTGTCGTGATGTAAATTACGGCTGATTAATGCGTAATATTCACGCCAATGGTGCATCTTTCTTTTTCATTTGCATCTATATACATATTGGACGAGGACTTTATTACGGCTCATATATATATAAAGAGACATGAAATATTGGTGTAATCCTCCTATTTCTAGTAATAGCAACTGCCTTTGTAGGATACGTC…
>KUHE unnumbered 21_ON110918
ATGGCCCACCCAATTCGAAAAATTCACCCACTAATTAAAATTATTAATGGATCATTCGTAGATCTTCCAACCCCCTCTAACCTCTCATCATTATGAAACTTTGGCTCTCTCTTAGGAATTTGCCTAATTGCACAAATTATTACAGGATTATTTTTAGCTATACATTATACAGCCGATACATCCTCAGCTTTCTCATCCGTAGCACACATCTGTCGTGATGTAAATTACGGCTGATTAATGCGTAATATTCACGCCAATGGTGCATCTTTCTTTTTCATTTGCATCTACATACATATTGGACGAGGACTTTATTACGGCTCATATATATATAAAGAGACATGAAATATTGGTGTAATCCTCCTATTTCTAGTAATAGCAACTGCCTTTGTAGGATATGTC…
>KUHE 28086_ON110919
ATGGCCCACCCAATTCGAAAAATTCACCCACTAATTAAAATTATTAATGGATCATTCGTAGATCTTCCAACCCCCTCTAACCTCTCATCATTATGAAACTTTGGCTCTCTCTTAGGAATTTGCCTAATTGCACAAATTATTACAGGATTATTTTTAGCTATACATTATACAGCCGATACATCCTCAGCTTTCTCATCCGTAGCACACATCTGTCGTGATGTAAATTACGGCTGATTAATGCGTAATATTCACGCCAATGGTGCATCTTTCTTTTTCATTTGCATCTACTTACATATTGGACGAGGACTTTATTACGGCTCATATATATATAAAGAGACATGAAATATTGGTGTAATCCTCCTATTTCTAGTAATAGCAACTGCCTTTGTAGGATACGTC…
>KUHE T2973_ON110920
ATGGCCCACCCAATTCGAAAAATTCACCCACTAATTAAAATTATTAATGGATCATTCGTAGATCTTCCAACCCCCTCTAACCTCTCATCATTATGAAACTTTGGCTCTCTCTTAGGAATTTGCCTAATTGCACAAATTATTACAGGATTATTTTTAGCTATACATTATACAGCCGATACATCCTCAGCTTTCTCATCCGTAGCACACATCTGTCGTGATGTAAATTACGGCTGATTAATGCGTAATATTCACGCCAATGGTGCATCTTTCTTTTTCATTTGCATCTACTTACATATTGGACGAGGACTTTATTACGGCTCATATATATATAAAGAGACATGAAATATTGGTGTAATCCTCCTATTTCTAGTAATAGCAACTGCCTTTGTAGGATACGTC…
>KUHE T2974_ON110921
ATGGCCCACCCAATTCGAAAAATTCACCCACTAATTAAAATTATTAATGGATCATTCGTAGATCTTCCAACCCCCTCTAACCTCTCATCATTATGAAACTTTGGCTCTCTCTTAGGAATTTGCCTAATTGCACAAATTATTACAGGATTATTTTTAGCTATACATTATACAGCCGATACATCCTCAGCTTTCTCATCCGTAGCACACATCTGTCGTGATGTAAATTACGGCTGATTAATGCGTAATATTCACGCCAATGGTGCATCTTTCTTTTTCATTTGCATCTACTTACATATTGGACGAGGACTTTATTACGGCTCATATATATATAAAGAGACATGAAATATTGGTGTAATCCTCCTATTTCTAGTAATAGCAACTGCCTTTGTAGGATACGTC…
>KUHE 57485-1_ON110922
ATGGCCCACCCAATTCGAAAAATTCACCCACTAATTAAAATTATTAATGGATCATTCGTAGATCTTCCAACCCCCTCTAACCTCTCATCATTATGAAACTTTGGCTCTCTCTTAGGAGTTTGCCTAATTGCACAAATTATTACAGGATTATTCTTAGCTATACATTATACAGCCGATACATCCTCAGCTTTCTCATCCGTAGCACACATCTGTCGTGATGTAAATTACGGCTGATTAATGCGTAATATTCACGCCAATGGTGCATCTTTCTTTTTCATTTGCATCTACATACATATTGGACGAGGACTTTATTACGGCTCATATATATATAAAGAGACATGAAATATTGGTGTAATCCTCCTATTTCTAGTAATAGCGACTGCCTTTGTAGGATACGTC…
>KUHE 57485-2_ON110923
ATGGCCCACCCAATTCGAAAAATTCACCCACTAATTAAAATTATTAATGGATCATTCGTAGATCTTCCAACCCCCTCTAACCTCTCATCATTATGAAACTTTGGCTCTCTCTTAGGAGTTTGCCTAATTGCACAAATTATTACCGGATTATTCTTAGCTATACCTTATACAGCCGATACATCCTCAGCTTTCTCATCCGTAGCACATATCTGTCGTGATGTAAATTACGGCTGATTAATGCGTAATATTCACGCCAATGGTGCATCTTTCTTTTTCATTTGCATCTACATACATATTGGACGAGGACTTTATTACGGCTCATATATATATAAAGAGACATGAAATATTGGTGTAATTCTCCTATTTCTAGTAATAGCGACTGCCTTTGTAGGATACGTC…
>KUHE 57485-3_ON110924
ATGGCCCACCCAATTCGAAAAATTCACCCACTAATTAAAATTATTAATGGATCATTCGTAGATCTTCCAACCCCCTCTAACCTCTCATCATTATGAAACTTTGGCTCTCTCTTAGGAGTTTGCCTAATTGCACAAATTATTACAGGATTATTCTTAGCTATACATTATACAGCCGATACATCCTCAGCTTTCTCATCCGTAGCACACATCTGTCGTGATGTAAATTACGGCTGATTAATGCGTAATATTCACGCCAATGGTGCATCTTTCTTTTTCATTTGCATCTACATACATATTGGACGAGGACTTTATTACGGCTCATATATATATAAAGAGACATGAAATATTGGTGTAATCCTCCTATTTCTAGTAATAGCGACTGCCTTTGTAGGATACGTC…
>KUHE 57481_ON110925
ATGGCCCACCCAATTCGAAAAATTCACCCACTAATTAAAATTATTAATGGATCATTCGTAGATCTTCCAACCCCCTCTAACCTCTCATCATTATGAAACTTTGGCTCTCTCTTAGGAGTTTGCCTAATTGCACAAATTATTACAGGATTATTCTTAGCTATACATTATACAGCCGATACATCCTCAGCTTTCTCATCCGTAGCACATATCTGTCGTGATGTAAATTACGGCTGATTAATGCGTAATATTCACGCCAATGGTGCATCTTTCTTTTTCATTTGCATCTACATACATATTGGACGAGGACTTTATTACGGCTCATATATATATAAAGAGACATGAAATATTGGTGTAATTCTCCTATTTCTAGTAATAGCGACTGCCTTTGTAGGATACGTC…
>KUHE 57482_ON110926
ATGGCCCACCCAATTCGAAAAATTCACCCACTAATTAAAATTATTAATGGATCATTCGTAGATCTTCCAACCCCCTCTAACCTCTCATCATTATGAAACTTTGGCTCTCTCTTAGGAGTTTGCCTAATTGCACAAATTATTACAGGATTATTCTTAGCTATACATTATACAGCCGATACATCCTCAGCTTTCTCATCCGTAGCACATATCTGTCGTGATGTAAATTACGGCTGATTAATGCGTAATATTCACGCCAATGGTGCATCTTTCTTTTTCATTTGCATCTACATACATATTGGACGAGGACTTTATTACGGCTCATATATATATAAAGAGACATGAAATATTGGTGTAATTCTCCTATTTCTAGTAATAGCGACTGCCTTTGTAGGATACGTC…
>KUHE T2702_ON110927
ATGGCCCACCCAATTCGAAAAATTCACCCACTAATTAAAATTATTAATGGATCATTCGTAGATCTTCCAACCCCCTCTAACCTCTCATCATTATGAAACTTTGGCTCTCTCTTAGGAGTTTGCCTAATTGCACAAATTATTACAGGATTATTCTTAGCTATACATTATACAGCCGATACATCCTCAGCTTTCTCATCCGTAGCACACATCTGTCGTGATGTAAATTACGGCTGATTAATGCGTAATATTCACGCCAATGGTGCATCTTTCTTTTTCATTTGCATCTACGTACATATTGGACGAGGACTTTATTACGGCTCATATATATATAAAGAGACATGAAATATTGGTGTAATCCTCCTATTTCTAGTAATAGCGACTGCCTTTGTAGGATACGTC…
>KUHE T2916_ON110928
ATGGCCCACCCAATTCGAAAAATTCACCCACTAATTAAAATTATTAATGGATCATTCGTAGATCTTCCAACCCCCTCTAACCTCTCATCATTATGAAACTTTGGCTCTCTCTTAGGAGTTTGCCTAATTGCACAAATTATTACAGGACTATTTTTAGCTATACATTATACAGCCGATACATCCTCAGCTTTCTCATCCGTAGCACACATCTGTCGTGATGTAAATTACGGCTGATTAATACGTAATATTCACGCCAATGGTGCATCTTTCTTTTTCATTTGCATCTACATACATATTGGACGAGGACTTTATTACGGCTCATATATATATAAAGAGACATGAAATATTGGTGTAATCCTCCTATTTCTAGTAATAGCGACTGCCTTTGTAGGATACGTC…
>KUHE 61097_ON110929
ATGGCCCATCCAATTCGAAAAATTCACCCACTAATTAAAATTATTAATGGATCATTTGTAGATCTCCCAACCCCCTCTAACCTCTCATCATTGTGAAACTTCGGCTCTCTCTTGGGGGTTTGCCTAATTGCACAAATTATTACAGGATTATTCCTAGCTATACATTATACAGCCGACACATCCTCAGCTTTCTCATCTGTAGCACACATCTGTCGTGATGTAAATTACGGCTGATTAATACGTAATATTCACGCCAACGGGGCATCATTCTTCTTCATCTGTATCTATATACACATCGGACGAGGACTCTATTACGGCTCATACATATATAAAGAGACCTGAAACATTGGTGTAATCCTACTATTTCTAGTAATAGCGACTGCCTTTGTGGGATATGTC…
>KUHE 61098_ON110930
ATGGCCCATCCAATTCGAAAAATTCACCCACTAATTAAAATTATTAATGGATCATTTGTAGATCTCCCAACCCCCTCTAACCTCTCATCATTGTGAAACTTCGGCTCTCTCTTAGGGGTTTGCCTAATTGCACAAATTATTACAGGATTATTCCTAGCTATACATTATACAGCCGACACATCCTCAGCTTTCTCATCTGTAGCACACATCTGTCGTGATGTAAATTACGGCTGATTAATACGTAATATTCACGCCAACGGGGCATCATTCTTCTTCATCTGTATCTATATACACATCGGACGAGGACTCTATTACGGCTCATACATATATAAAGAGACCTGAAACATTGGTGTAATCCTACTATTTCTAGTAATAGCGACTGCCTTTGTGGGATATGTC…
>KUHE 62785_ON110931
ATGGCCCATCCAATTCGAAAAATTCACCCACTAATTAAAATTATTAATGGATCATTTGTAGATCTCCCAACCCCCTCTAACCTCTCATCATTATGAAACTTCGGCTCTCTCTTAGGGGTTTGCCTAATTGCACAAATTATTACAGGATTATTCCTAGCTATACATTATACAGCCGACACATCCTCAGCTTTCTCATCTGTAGCACACATCTGTCGTGATGTAAATTACGGCTGATTAATACGTAATATTCACGCCAACGGGGCATCATTCTTCTTCATCTGTATCTATATACACATCGGACGAGGACTCTATTACGGCTCATACATATATAAAGAGACCTGAAACATTGGTGTAATCCTACTATTTCTAGTAATAGCAACTGCCTTTGTAGGATATGTC…
>KUHE 62789_ON110932
ATGGCCCATCCAATTCGAAAAATTCACCCACTAATTAAAATTATTAATGGATCATTTGTAGATCTCCCAACCCCCTCTAACCTCTCATCATTGTGAAACTTCGGCTCTCTCTTAGGGGTTTGCCTAATTGCACAAATTATTACAGGATTATTCCTAGCTATACATTATACAGCCGACACATCCTCAGCTTTCTCATCTGTAGCACACATCTGTCGTGATGTAAATTACGGCTGATTAATACGTAATATTCACGCCAACGGGGCATCATTCTTCTTCATCTGTATCTATATACACATCGGACGAGGACTCTATTACGGCTCATACATATATAAAGAGACCTGAAACATTGGTGTAATCCTACTATTTCTAGTAATAGCGACTGCCTTTGTGGGATATGTC…
>KUHE 24085_ON110933
ATGGCCCATCCAATTCGAAAAATTCACCCACTAATTAAAATTATTAATGGATCATTTGTAGATCTCCCAACCCCCTCTAACCTCTCATCATTATGAAACTTCGGCTCTCTCTTAGGGGTTTGCCTAATTGCACAAATTATTACAGGATTATTCCTAGCTATACATTATACAGCCGACACATCCTCAGCTTTCTCATCTGTAGCACACATCTGTCGTGATGTAAATTACGGCTGATTAATACGTAATATTCACGCCAACGGGGCATCATTCTTCTTCATCTGTATCTATATACACATCGGACGAGGACTCTATTACGGCTCATACATATATAAAGAGACCTGAAACATTGGTGTAATCCTACTATTTCTAGTAATAGCGACTGCCTTTGTGGGATATGTC…
>KUHE 24086_ON110934
ATGGCCCATCCAATTCGAAAAATTCACCCACTAATTAAAATTATTAATGGATCATTTGTAGATCTCCCAACCCCCTCTAACCTCTCATCATTATGAAACTTCGGCTCTCTCTTAGGGGTTTGCCTAATTGCACAAATTATTACAGGATTATTCCTAGCTATACATTATACAGCCGACACATCCTCAGCTTTCTCATCTGTAGCACACATCTGTCGTGATGTAAATTACGGCTGATTAATACGTAATATTCACGCCAACGGGGCATCATTCTTCTTCATCTGTATCTATATACACATCGGACGAGGACTCTATTACGGCTCATACATATATAAAGAGACCTGAAACATTGGTGTAATCCTACTATTTCTAGTAATAGCGACTGCCTTTGTAGGATATGTC…
>KUHE 24087_ON110935
ATGGCCCATCCAATTCGAAAAATTCACCCACTAATTAAAATTATTAATGGATCATTTGTAGATCTCCCAACCCCCTCTAACCTCTCATCATTATGAAACTTCGGCTCTCTCTTAGGGGTTTGCCTAATTGCACAAATTATTACAGGATTATTCCTAGCTATACATTATACAGCCGACACATCCTCAGCTTTCTCATCTGTAGCACACATCTGTCGTGATGTAAATTACGGCTGATTAATACGTAATATTCACGCCAACGGGGCATCATTCTTCTTCATCTGTATCTATATACACATCGGACGAGGACTCTATTACGGCTCATACATATATAAAGAGACCTGAAACATTGGTGTAATCCTACTATTTCTAGTAATAGCGACTGCCTTTGTGGGATATGTC…
>KUHE 24088_ON110936
ATGGCCCATCCAATTCGAAAAATTCACCCACTAATTAAAATTATTAATGGATCATTTGTAGATCTCCCAACCCCCTCTAACCTCTCATCATTATGAAACTTCGGCTCTCTCTTAGGGGTTTGCCTAATTGCACAAATTATTACAGGATTATTCCTAGCTATACATTATACAGCCGACACATCCTCAGCTTTCTCATCTGTAGCACACATCTGTCGTGATGTAAATTACGGCTGATTAATACGTAATATTCACGCCAACGGGGCATCATTCTTCTTCATCTGTATCTATATACACATCGGACGAGGACTCTATTACGGCTCATACATATATAAAGAGACCTGAAACATTGGTGTAATCCTACTATTTCTAGTAATAGCGACTGCCTTTGTAGGATATGTC…
>KUHE 24800_ON110937
ATGGCCCATCCAATTCGAAAAATTCACCCACTAATTAAAATTATTAATGGATCATTTGTAGATCTCCCAACCCCCTCTAACCTCTCATCATTATGAAACTTCGGCTCTCTCTTAGGGGTTTGCCTAATTGCACAAATTATTACAGGATTATTCCTAGCTATACATTATACAGCCGACACATCCTCAGCTTTCTCATCTGTAGCACACATCTGTCGTGATGTAAATTACGGCTGATTAATACGTAATATTCACGCCAACGGGGCATCATTCTTCTTCATCTGTATCTATATACACATCGGACGAGGACTCTATTACGGCTCATACATATATAAAGAGACCTGAAACATTGGTGTAATCCTACTATTTCTAGTAATAGCGACTGCCTTTGTAGGATATGTC…
>KUHE T3788_ON110938
ATGGCCCATCCAATTCGAAAAATTCACCCACTAATTAAAATTATTAATGGATCATTTGTAGATCTCCCAACCCCCTCTAACCTCTCATCATTATGAAACTTCGGCTCTCTCTTAGGGGTTTGCCTAATTGCACAAATTATTACAGGATTATTCCTAGCTATACATTATACAGCCGACACATCCTCAGCTTTCTCATCTGTAGCACACATCTGTCGTGATGTAAATTACGGCTGATTAATACGTAATATTCACGCCAACGGGGCATCATTCTTCTTCATCTGTATCTATATACACATCGGACGAGGACTCTATTACGGCTCATACATATATAAAGAGACCTGAAACATTGGTGTAATCCTACTATTTCTAGTAATAGCGACTGCCTTTGTGGGATATGTC…
>KUHE 60947_ON110939
ATGGCCCATCCAATTCGAAAAATTCACCCACTAATTAAAATTATTAATGGATCATTTGTAGATCTCCCAACCCCCTCTAACCTCTCATCATTATGAAACTTCGGCTCTCTCTTAGGGGTTTGCCTAATTGCACAAATTATTACAGGATTATTCCTAGCTATACATTATACAGCCGACACATCCTCAGCTTTCTCATCTGTAGCACACATCTGTCGTGATGTAAATTACGGCTGATTAATACGTAATATTCACGCCAACGGGGCATCATTCTTCTTCATCTGTATCTATATACACATCGGACGAGGACTCTATTACGGCTCATACATATATAAAGAGACCTGAAACATTGGTGTAATCCTACTATTTCTAGTAATAGCGACTGCCTTTGTGGGATATGTC…
>KUHE 61096_ON110940
ATGGCCCATCCAATTCGAAAAATTCACCCACTAATTAAAATTATTAATGGATCATTTGTAGATCTCCCAACCCCCTCTAACCTCTCATCATTATGAAACTTCGGCTCTCTCTTAGGGGTTTGCCTAATTGCACAAATTATTACAGGATTATTCCTAGCTATACATTATACAGCCGACACATCCTCAGCTTTCTCATCTGTAGCACACATCTGTCGTGATGTAAATTACGGCTGATTAATACGTAATATTCACGCCAACGGGGCATCATTCTTCTTCATCTGTATCTATATACACATCGGACGAGGACTCTATTACGGCTCATACATATATAAAGAGACCTGAAACATTGGTGTAATCCTACTATTTCTAGTAATAGCGACTGCCTTTGTGGGATATGTC…
