# Supplementary material for: A new species of lotic breeding salamander (Amphibia, Caudata, Hynobiidae) from Shikoku, Japan
Source: PeerJ. 2022 Aug 26;10:e13891. doi: 10.7717/peerj.13891 (PMC9422979; doi:10.7717/peerj.13891)
Supplement: Supplemental Information 3 [file peerj-10-13891-s003.txt]

		3_80	8_16	32_17	33_62	35_63	40_33	42_5	44_61	49_19	54_69	62_48	70_4	74_40	75_12	76_24	78_70	79_53	80_33	92_41	104_26	110_12	119_37	130_14	134_35	152_16	184_23	198_73	212_49	222_60	241_46	249_6	251_51	260_79	278_12	307_35	310_79	381_29	393_25	395_75	410_71	419_21	426_32	427_32	431_22	437_67	438_11	443_36	447_6
KUHE_unnumbered_11	1	2	3	1	3	2	2	0	1	1	3	3	3	4	2	0	2	4	1	0	2	4	0	2	3	2	3	4	1	3	2	4	3	1	0	2	0	1	1	1	0	2	4	4	4	2	2	3	0
KUHE_unnumbered_11	1	2	3	1	3	4	2	0	1	1	3	3	3	4	2	0	2	4	1	0	2	4	0	2	3	2	3	4	1	3	2	4	3	4	0	4	0	2	1	3	0	2	4	4	4	2	2	3	0
KUHE_T3063	2	2	3	1	3	2	2	1	1	0	3	3	3	4	2	3	2	4	0	2	0	1	1	2	2	2	3	4	1	0	2	0	3	1	4	4	3	2	1	0	3	1	0	4	2	2	2	1	0
KUHE_T3063	2	2	3	1	3	2	4	3	1	0	3	3	3	4	2	4	2	4	0	4	0	4	1	2	3	2	3	4	1	0	2	0	3	1	4	4	3	2	4	0	3	1	0	4	2	2	2	3	0
KUHE_unnumbered_5	2	2	3	1	3	2	2	1	1	1	1	3	3	4	2	4	2	4	0	2	0	1	1	2	3	2	0	4	0	0	2	0	3	1	2	4	3	2	4	3	3	1	0	0	2	2	2	1	0
KUHE_unnumbered_5	2	2	3	1	3	2	2	3	1	2	3	3	3	4	2	4	2	4	0	4	0	4	3	2	3	2	0	4	0	0	2	0	3	1	4	4	3	2	4	3	3	2	0	0	2	2	2	1	0
KUHE_T2971	2	0	3	1	3	2	2	1	1	2	3	3	0	4	2	3	2	4	0	4	0	4	1	2	3	2	3	4	1	0	2	0	3	1	2	4	3	2	4	3	3	1	0	4	2	2	2	0	3
KUHE_T2971	2	0	3	1	4	2	2	1	1	2	3	3	0	4	2	4	2	4	0	4	0	4	1	2	3	2	3	4	1	0	2	0	3	1	2	4	3	2	4	3	3	1	0	4	4	2	2	0	3
KUHE_unnumbered_1	2	0	3	1	3	2	2	1	1	2	3	3	3	4	2	4	2	4	0	4	0	4	1	2	3	2	3	4	1	0	2	0	3	1	2	4	3	2	1	0	3	1	0	4	2	2	2	0	3
KUHE_unnumbered_1	2	0	3	1	3	2	2	1	1	2	3	3	3	4	2	4	2	4	0	4	0	4	1	2	3	2	3	4	1	0	2	0	3	1	2	4	3	2	4	0	3	1	0	4	2	2	2	0	4
KUHE_unnumbered_2	2	2	3	1	3	2	2	1	1	1	1	3	3	4	2	3	0	4	0	2	0	1	0	2	2	2	3	4	0	0	2	0	3	1	2	4	3	2	0	3	3	1	0	4	0	2	2	3	4
KUHE_unnumbered_2	2	2	3	1	4	2	2	3	1	2	3	3	3	4	2	4	0	4	0	4	0	4	0	2	3	2	3	4	0	0	2	0	3	1	2	4	3	2	0	3	3	1	0	4	0	2	2	3	4
KUHE_unnumbered_22	2	2	3	1	3	2	2	1	1	1	1	0	3	4	2	3	2	4	0	2	0	4	0	2	3	2	3	4	1	0	2	0	3	1	0	2	3	2	4	3	3	1	0	4	4	2	2	0	3
KUHE_unnumbered_22	2	2	3	1	3	2	2	3	1	1	3	0	3	4	2	3	2	4	0	4	0	4	0	2	3	2	3	4	1	0	2	0	3	1	0	4	3	2	4	3	3	1	0	4	4	2	2	0	3
KUHE_T3802	2	2	3	1	3	2	2	1	1	1	1	3	3	4	2	3	2	4	0	0	0	4	0	2	2	2	3	4	1	0	2	0	3	0	0	2	3	2	4	3	0	1	0	4	0	2	2	1	3
KUHE_T3802	2	2	3	3	4	2	4	1	1	1	3	3	3	4	2	4	2	4	0	0	0	4	0	2	3	2	3	4	1	0	2	0	3	0	0	4	3	2	4	3	0	1	0	4	0	2	2	1	3
KUHE_T3803	2	2	3	3	3	2	2	1	1	1	1	3	0	4	2	4	2	4	0	4	0	1	3	2	2	2	3	4	1	0	2	0	3	1	4	4	3	2	0	3	3	1	0	4	2	2	2	1	3
KUHE_T3803	2	2	3	3	4	2	2	1	1	1	3	3	0	4	2	4	2	4	0	4	0	1	3	2	2	2	3	4	1	0	2	0	3	1	4	4	3	2	0	3	3	1	0	4	4	2	2	1	3
KUHE_T3497	2	0	3	1	3	2	2	0	1	1	3	3	3	4	2	3	2	4	0	0	0	4	1	2	3	0	3	4	1	0	2	0	3	0	2	4	3	0	0	0	0	1	0	0	0	2	2	0	3
KUHE_T3497	2	0	3	1	4	2	4	0	1	2	3	3	3	4	4	4	2	4	0	0	0	4	3	2	3	0	3	4	1	0	2	0	3	0	2	4	3	0	0	0	0	1	0	0	0	2	2	0	3
KUHE_T3449	2	2	3	1	3	2	2	1	1	1	3	3	3	4	2	3	2	4	0	2	0	0	0	2	3	2	3	4	1	0	2	0	3	1	2	2	3	2	1	0	3	0	0	4	2	2	2	3	0
KUHE_T3449	2	2	3	3	4	2	4	3	1	1	3	3	3	4	2	4	2	4	0	4	0	0	0	2	3	2	3	4	1	0	2	0	3	1	4	2	3	2	4	0	3	0	0	4	4	2	2	3	0
KUHE_9514	1	0	3	1	3	2	2	0	1	1	1	1	3	4	2	0	2	2	0	0	2	1	0	2	3	2	0	4	3	3	2	4	3	1	0	4	0	2	4	1	0	2	2	4	4	2	2	3	0
KUHE_9514	1	0	3	1	3	2	4	0	1	1	3	1	4	4	2	0	2	4	0	0	2	4	0	2	3	2	0	4	3	3	2	4	3	4	0	4	0	2	4	1	0	2	4	4	4	2	2	3	0
KUHE_9515	1	2	3	1	3	2	2	0	1	1	1	3	3	4	2	0	2	2	1	0	2	1	0	2	3	2	3	4	3	3	2	4	1	1	0	4	0	2	1	1	0	2	4	3	2	2	2	3	0
KUHE_9515	1	2	3	3	3	2	4	0	1	1	3	3	3	4	2	0	2	2	3	0	2	1	0	2	3	2	3	4	3	3	2	4	3	1	0	4	0	2	4	3	0	2	4	4	2	2	2	3	0
KUHE_T2161	1	2	3	1	3	2	2	0	1	1	3	1	4	2	2	0	4	4	1	0	2	1	0	2	3	2	3	4	0	3	2	4	1	1	0	4	0	2	1	1	0	2	4	3	4	2	2	3	0
KUHE_T2161	1	4	3	1	3	2	2	0	1	1	3	3	4	4	4	0	4	4	1	0	2	1	0	2	3	2	3	4	0	3	3	4	3	1	0	4	0	2	4	1	0	2	4	4	4	2	2	3	0
KUHE_T2162	1	2	3	0	3	4	2	0	1	1	3	1	3	2	2	0	2	4	1	0	2	1	0	2	3	2	3	4	1	3	3	4	1	1	0	4	0	2	1	1	0	2	4	3	2	2	2	3	0
KUHE_T2162	1	4	3	0	3	4	4	0	1	1	3	3	3	2	2	0	2	4	1	0	2	1	0	2	3	2	3	4	3	3	3	4	3	1	0	4	0	2	4	1	0	2	4	4	4	2	2	3	0
KUHE_T2163	1	2	3	1	3	2	2	0	1	1	3	1	0	2	2	0	2	4	1	0	2	1	0	2	3	2	1	4	3	3	3	4	3	1	0	0	0	2	4	1	0	2	4	3	2	2	2	3	0
KUHE_T2163	1	4	3	1	3	2	4	0	1	1	3	3	0	4	4	0	2	4	1	0	2	1	0	2	3	2	3	4	3	3	3	4	3	4	0	0	0	2	4	1	0	2	4	3	4	2	2	3	0
KUHE_T3788	3	0	3	1	3	4	2	1	3	1	3	1	0	4	2	3	0	4	1	4	0	0	3	2	0	2	0	0	3	0	2	4	3	0	2	4	3	2	0	0	0	0	4	0	2	2	0	3	0
KUHE_T3788	3	0	3	1	3	4	4	1	3	1	3	1	0	4	2	3	0	4	1	4	0	0	3	2	0	2	0	0	3	0	2	4	3	0	2	4	4	2	0	0	0	0	4	0	2	2	0	3	0
KUHE_57481	1	2	3	1	3	2	2	0	3	1	3	1	0	4	2	0	2	4	1	0	2	1	0	2	3	2	3	4	3	3	0	4	3	0	0	0	0	2	1	1	0	2	4	4	0	2	2	0	0
KUHE_57481	1	2	3	1	3	4	2	0	3	1	3	3	0	4	2	0	2	4	1	0	2	1	0	2	3	2	3	4	3	3	0	4	3	0	0	0	0	2	4	1	0	2	4	4	0	2	2	0	0
KUHE_57482	1	0	1	1	3	2	2	0	1	1	3	1	3	4	2	0	2	4	1	0	0	1	0	2	3	2	1	4	1	3	2	4	1	1	0	4	0	2	1	1	0	0	0	4	2	2	2	3	0
KUHE_57482	1	0	3	1	3	2	4	0	1	1	3	1	4	4	2	0	2	4	1	0	0	1	0	2	3	2	1	4	3	3	2	4	3	1	0	4	0	2	4	1	0	0	0	4	2	2	4	3	0
KUHE_unnumbered_16	1	0	1	1	3	0	2	0	1	1	3	1	3	4	4	0	4	4	1	0	0	1	0	2	3	2	3	2	3	3	3	4	3	0	0	0	0	2	1	1	0	2	0	3	2	2	2	3	0
KUHE_unnumbered_16	1	0	3	1	3	0	2	0	1	1	3	3	4	4	4	0	4	4	1	0	0	1	0	2	3	2	3	4	3	3	3	4	3	0	0	0	0	2	4	3	0	2	0	4	2	2	4	3	0
KUHE_unnumbered_17	1	2	3	1	3	2	2	0	1	1	3	1	3	4	2	0	2	4	1	0	2	1	0	2	3	2	3	4	3	3	2	4	1	0	0	4	0	2	1	1	0	2	4	3	4	2	2	3	0
KUHE_unnumbered_17	1	2	3	1	3	2	4	0	1	1	3	3	3	4	2	0	2	4	1	0	2	1	0	2	3	2	3	4	3	3	2	4	3	0	0	4	0	2	4	3	0	2	4	3	4	2	2	3	0
KUHE_unnumbered_18	1	0	3	1	3	2	2	0	1	1	3	0	3	2	2	0	2	4	1	0	2	1	0	0	3	2	0	2	3	3	2	4	3	0	0	4	0	2	1	1	0	2	4	3	0	2	2	3	0
KUHE_unnumbered_18	1	0	3	1	3	2	2	0	1	1	3	0	4	4	2	0	4	4	1	0	2	1	0	0	3	2	0	2	3	3	2	4	3	0	0	4	0	2	1	1	0	2	4	4	0	4	2	3	0
KUHE_24467	1	2	3	1	3	2	2	0	1	1	3	1	3	2	2	0	2	4	1	0	2	1	0	2	3	2	3	2	3	3	3	4	1	1	0	0	0	2	1	1	0	2	4	3	2	2	2	3	0
KUHE_24467	1	4	3	1	3	2	2	0	1	1	3	1	4	4	2	0	4	4	1	0	4	1	0	4	3	2	3	2	3	3	3	4	3	4	0	0	0	2	4	1	0	2	4	4	2	4	2	3	0
KUHE_24468	1	2	3	1	3	2	2	0	1	1	3	3	3	4	2	0	0	4	1	0	2	1	0	2	3	2	0	2	3	3	2	2	3	1	0	4	0	1	4	0	0	2	4	3	2	2	2	3	0
KUHE_24468	1	4	3	1	3	2	4	0	1	1	3	3	3	4	2	0	0	4	1	0	2	1	0	2	3	2	0	4	3	3	2	4	3	1	0	4	0	2	4	0	0	2	4	3	2	2	2	3	0
KUHE_unnumbered_19	1	0	3	0	3	2	2	0	1	1	3	3	3	4	2	0	0	4	1	0	2	1	0	2	3	2	1	2	3	3	3	4	3	0	0	4	0	2	1	3	0	1	4	3	2	2	2	3	0
KUHE_unnumbered_19	1	0	3	0	3	4	2	0	1	1	3	3	4	4	4	0	0	4	1	0	2	1	0	2	3	2	3	2	3	3	3	4	3	0	0	4	0	2	4	3	0	2	4	3	2	2	2	3	0
KUHE_unnumbered_20	1	2	0	0	3	2	2	0	1	1	3	3	3	4	2	0	2	4	0	0	0	1	0	2	3	2	1	2	3	3	2	4	3	1	0	4	0	0	1	0	0	0	4	3	2	2	2	3	0
KUHE_unnumbered_20	1	2	0	0	3	4	4	0	1	1	3	3	4	4	2	0	4	4	0	0	0	1	0	2	3	2	3	2	3	3	3	4	3	1	0	4	0	0	1	0	0	0	4	3	2	2	2	3	0
KUHE_unnumbered_13	1	2	3	0	3	4	2	0	1	1	3	1	3	4	2	0	4	4	1	0	2	1	0	2	3	2	3	2	3	3	3	4	0	1	0	4	0	2	1	0	0	2	4	3	2	2	2	3	0
KUHE_unnumbered_13	1	4	3	0	3	4	4	0	1	1	3	3	3	4	4	0	4	4	1	0	2	1	0	2	3	2	3	4	3	3	3	4	0	4	0	4	0	2	4	0	0	2	4	4	2	4	2	3	0
KUHE_unnumbered_14	1	2	3	1	3	2	2	0	1	1	3	3	3	2	2	0	4	4	1	0	0	1	0	2	0	2	1	0	3	3	2	4	3	0	0	4	0	2	1	3	0	2	4	3	2	2	2	3	0
KUHE_unnumbered_14	1	4	3	1	3	4	2	0	1	1	3	3	3	4	2	0	4	4	1	0	0	1	0	2	0	2	3	0	3	3	3	4	3	0	0	4	0	2	1	3	0	2	4	4	2	4	2	3	0
KUHE_unnumbered_15	1	2	3	1	3	2	2	0	1	1	3	1	3	4	2	0	4	4	1	0	2	1	0	2	3	2	0	2	3	3	2	4	3	0	0	4	0	2	1	0	0	2	4	4	2	2	2	3	0
KUHE_unnumbered_15	1	2	3	1	3	2	2	0	1	1	3	1	3	4	4	0	4	4	1	0	2	1	0	4	3	2	0	2	3	3	2	4	3	0	0	4	0	2	1	0	0	2	4	4	4	2	2	3	0
KUHE_T2173	1	2	3	1	3	2	2	0	1	1	3	1	0	4	2	0	2	4	1	0	2	1	0	2	3	2	3	4	3	3	0	4	1	0	0	4	0	1	1	1	0	2	4	3	2	2	2	3	0
KUHE_T2173	1	4	3	1	3	2	4	0	1	1	3	3	0	4	4	0	4	4	1	0	2	1	0	2	3	2	3	4	3	3	0	4	1	0	0	4	0	2	1	1	0	2	4	3	2	2	2	3	0
KUHE_24915	1	2	3	0	3	2	2	0	1	1	3	1	3	4	2	0	2	2	1	0	2	1	0	2	3	2	0	2	1	3	2	4	3	0	0	4	0	2	0	0	0	2	4	3	2	2	2	3	0
KUHE_24915	1	4	3	0	3	2	4	0	1	1	3	3	3	4	2	0	2	4	3	0	2	1	0	2	3	2	0	4	3	3	3	4	3	0	0	4	0	2	0	0	0	2	4	3	2	4	2	3	0
KUHE_T2702	1	2	1	1	3	2	2	0	0	1	3	3	4	4	4	0	2	4	1	0	2	1	0	2	3	2	3	2	3	3	0	4	3	1	0	0	0	2	1	1	0	0	4	4	2	2	2	3	0
KUHE_T2702	1	4	1	1	3	2	2	0	0	1	3	3	4	4	4	0	2	4	1	0	4	1	0	4	3	2	3	4	3	3	0	4	3	1	0	0	0	2	4	1	0	0	4	4	2	2	2	3	0
KUHE_57485_1	1	2	3	1	3	2	2	0	1	1	3	1	4	2	2	0	2	4	1	0	2	1	0	4	3	2	3	4	3	3	2	4	3	1	0	0	0	2	1	1	0	0	4	3	2	2	2	3	0
KUHE_57485_1	1	4	3	1	3	2	2	0	1	1	3	3	4	4	2	0	4	4	1	0	2	1	0	4	3	2	3	4	3	3	2	4	3	1	0	0	0	2	4	3	0	0	4	4	2	2	2	3	0
KUHE_60947	3	0	3	1	3	4	2	1	3	1	3	1	0	4	2	3	0	0	0	4	2	0	0	2	0	2	0	4	3	3	2	4	3	1	0	4	3	2	4	0	1	2	0	0	2	2	0	3	3
KUHE_60947	3	0	3	1	3	4	4	1	3	1	3	1	0	4	2	3	0	0	0	4	2	0	0	2	0	2	0	4	3	4	2	4	3	1	0	4	4	2	4	0	1	2	0	0	2	2	0	3	3
KUHE_61096	3	0	3	1	3	4	2	1	1	1	3	1	0	4	2	3	0	4	1	4	2	0	3	2	0	0	0	4	3	3	2	4	3	0	2	0	3	2	4	0	1	2	4	0	2	2	0	3	3
KUHE_61096	3	0	3	1	3	4	4	1	3	1	3	3	0	4	2	3	0	4	1	4	2	0	3	2	0	0	0	4	3	4	2	4	3	0	2	0	4	2	4	0	3	2	4	0	2	2	0	3	3
KUHE_61097	3	0	3	1	3	2	2	1	1	1	3	1	0	4	0	3	0	4	1	4	2	0	3	2	0	2	0	4	3	0	2	4	3	1	0	4	0	2	4	0	1	2	4	0	2	2	0	3	3
KUHE_61097	3	0	3	1	3	4	4	1	1	1	3	1	0	4	0	3	0	4	1	4	2	0	3	2	0	2	0	4	3	0	2	4	3	1	0	4	0	2	4	0	3	2	4	0	4	2	0	3	3
KUHE_61098	3	0	3	1	3	4	2	1	3	1	3	1	0	4	2	3	0	4	1	4	4	0	3	2	0	2	0	4	3	4	2	4	3	1	2	4	3	2	4	0	1	2	4	0	2	2	0	3	3
KUHE_61098	3	0	3	1	3	4	4	1	3	1	3	1	0	4	2	3	0	4	1	4	4	0	3	2	0	2	0	4	3	4	3	4	3	4	2	4	4	2	4	0	3	2	4	0	4	2	0	3	3
KUHE_9677	1	2	0	0	3	2	2	0	1	1	1	3	3	4	0	0	2	4	1	0	0	1	0	2	3	4	3	2	1	0	2	2	3	1	0	2	0	2	1	3	0	2	4	4	2	2	2	3	0
KUHE_9677	1	2	0	0	3	4	4	0	1	1	3	3	3	4	0	0	2	4	3	0	0	4	0	2	3	4	3	4	1	0	2	4	3	4	0	2	0	2	1	3	0	2	4	4	2	2	2	3	0
KUHE_61326	2	2	3	1	3	2	2	1	1	2	1	3	3	4	2	3	2	4	0	4	0	4	1	2	2	2	0	4	1	0	2	0	3	1	2	4	3	2	1	0	3	0	0	4	2	2	2	3	3
KUHE_61326	2	4	3	1	3	4	2	1	1	2	3	3	3	4	2	3	2	4	0	4	0	4	1	2	3	2	0	4	1	0	2	0	3	1	4	4	3	2	4	0	3	0	0	4	2	2	2	3	3
KUHE_61327	2	2	1	1	3	2	2	1	1	1	3	3	3	4	2	4	2	4	0	0	0	1	3	2	3	2	3	4	1	0	2	0	3	1	2	4	3	2	1	3	3	1	0	4	2	2	2	3	3
KUHE_61327	2	4	3	3	4	2	2	1	1	1	3	3	3	4	4	4	2	4	0	0	0	4	3	2	3	2	3	4	3	0	2	0	3	1	2	4	3	2	1	3	3	1	0	4	4	2	2	3	3
KUHE_unnumbered_4	2	0	1	0	3	2	2	1	1	1	3	3	3	4	2	3	2	4	0	4	0	4	1	2	3	2	3	4	0	0	2	0	3	1	4	0	3	2	4	0	3	0	0	4	0	2	2	1	0
KUHE_unnumbered_4	2	0	3	0	3	2	2	1	1	2	3	3	3	4	4	4	2	4	0	4	0	4	1	2	3	2	3	4	0	0	2	0	3	1	4	0	3	2	4	0	3	0	0	4	0	2	2	3	0
KUHE_unnumbered_6	2	0	3	1	3	2	2	3	1	1	1	3	0	4	2	3	2	4	0	2	0	1	1	2	3	2	3	4	1	0	2	0	3	1	4	0	3	2	4	3	3	1	0	0	2	2	2	1	0
KUHE_unnumbered_6	2	0	3	1	3	2	4	3	1	2	3	3	0	4	2	4	2	4	0	2	0	4	1	2	3	2	3	4	1	0	2	0	3	1	4	0	3	2	4	3	3	1	0	0	2	2	2	3	0
KUHE_unnumbered_8	2	2	3	1	3	2	2	0	1	0	1	3	3	4	2	3	2	4	0	0	0	1	1	2	2	2	3	4	1	0	2	0	3	1	2	2	3	2	0	0	3	0	0	0	2	2	2	1	3
KUHE_unnumbered_8	2	2	3	1	4	2	2	0	1	0	3	3	3	4	2	4	2	4	0	0	0	4	1	2	3	2	3	4	1	0	2	0	3	4	4	4	3	2	0	0	3	0	0	0	4	2	2	3	3
KUHE_unnumbered_9	2	2	3	1	3	2	2	1	1	1	1	3	0	4	2	0	2	4	0	4	0	0	3	2	2	2	3	4	1	0	2	0	3	1	4	4	3	2	1	0	0	1	0	4	0	2	0	0	3
KUHE_unnumbered_9	2	2	3	1	4	2	2	1	1	1	3	3	0	4	2	0	2	4	0	4	0	0	3	2	3	4	3	4	1	0	2	0	3	1	4	4	3	2	1	0	0	1	0	4	0	2	0	0	3
KUHE_9512	1	2	3	1	3	2	2	0	1	1	1	3	3	4	2	0	2	2	1	0	2	1	0	2	3	2	3	4	3	3	2	4	1	1	0	4	0	1	0	1	0	2	4	3	2	2	2	3	0
KUHE_9512	1	4	3	3	3	2	2	0	1	1	3	3	3	4	2	0	2	2	3	0	2	1	0	2	3	2	3	4	3	3	2	4	3	1	0	4	0	2	0	3	0	2	4	4	2	2	2	3	0
KUHE_9513	1	2	3	0	3	2	2	0	1	1	3	1	3	2	2	0	2	2	0	0	2	1	0	2	3	2	1	2	3	3	2	4	3	1	0	4	0	2	1	1	0	2	4	3	2	2	2	0	0
KUHE_9513	1	2	3	0	3	2	4	0	1	1	3	1	3	4	2	0	4	4	0	0	2	4	0	2	3	2	3	4	3	3	2	4	3	4	0	4	0	2	4	3	0	2	4	3	2	2	2	0	0
KUHE_T2174	1	2	3	1	3	2	2	0	1	1	3	1	3	2	2	0	2	4	1	0	2	1	0	2	3	2	3	4	3	3	2	4	3	1	0	0	0	1	1	1	0	2	4	3	2	2	2	3	0
KUHE_T2174	1	2	3	1	3	2	4	0	1	1	3	1	3	4	4	0	4	4	1	0	2	1	0	4	3	2	3	4	3	3	2	4	3	4	0	0	0	2	4	3	0	2	4	4	2	2	2	3	0
KUHE_T2175	1	2	3	0	3	4	2	0	1	1	3	3	3	4	2	0	2	4	0	0	2	1	0	2	3	2	3	2	3	3	3	4	3	1	0	4	0	2	1	1	0	2	4	3	2	2	0	3	0
KUHE_T2175	1	4	3	0	3	4	2	0	1	1	3	3	3	4	2	0	4	4	0	0	2	1	0	2	3	2	3	2	3	3	3	4	3	1	0	4	0	2	1	3	0	2	4	3	2	2	0	3	0
KUHE_T2974	1	0	3	1	3	2	2	0	1	1	3	3	0	4	2	0	2	4	1	0	0	1	0	2	3	2	1	4	1	3	2	4	3	1	0	0	0	2	1	1	0	2	4	4	0	2	2	3	0
KUHE_T2974	1	0	3	1	3	2	2	0	1	1	3	3	0	4	4	0	2	4	1	0	0	1	0	4	3	2	3	4	3	3	3	4	3	1	0	0	0	2	4	1	0	2	4	4	0	2	2	3	0
KUHE_28086	1	2	3	1	3	2	2	0	1	1	3	3	3	0	2	0	2	4	1	0	2	1	0	4	3	2	1	4	3	3	2	0	1	1	0	4	0	2	4	3	0	1	4	3	2	2	2	0	0
KUHE_28086	1	2	3	1	3	2	4	0	1	1	3	3	3	0	2	0	2	4	1	0	4	1	0	4	3	2	3	4	3	3	3	0	3	4	0	4	0	2	4	3	0	2	4	4	2	2	2	0	0
KUHE_57485_2	1	2	3	1	3	2	2	0	1	1	3	3	0	4	2	0	2	4	1	0	2	1	0	4	3	2	1	4	3	3	2	4	3	1	0	4	0	2	1	3	0	2	4	3	2	2	2	3	0
KUHE_57485_2	1	2	3	1	3	2	4	0	1	1	3	3	0	4	2	0	2	4	1	0	2	1	0	4	3	4	3	4	3	3	2	4	3	1	0	4	0	2	4	3	0	2	4	4	2	2	2	3	0
KUHE_57485_3	1	2	0	1	3	2	2	0	1	1	3	3	3	2	2	0	2	4	1	0	2	1	0	4	3	2	3	4	3	3	0	4	3	1	0	4	0	1	1	0	0	2	0	4	2	2	2	3	0
KUHE_57485_3	1	2	0	1	3	2	2	0	1	1	3	3	4	4	2	0	2	4	1	0	2	1	0	4	3	2	3	4	3	3	0	4	3	1	0	4	0	2	4	0	0	2	0	4	2	2	2	3	0
KUHE_61300_1	1	2	3	0	3	2	2	0	1	1	3	1	0	4	2	0	2	4	1	0	2	1	0	2	3	2	1	4	1	3	2	4	3	1	0	4	0	2	1	1	0	2	4	3	2	2	2	0	0
KUHE_61300_1	1	4	3	0	3	2	4	0	1	1	3	3	0	4	2	0	2	4	1	0	2	4	0	2	3	2	3	4	3	3	2	4	3	4	0	4	0	2	1	1	0	2	4	4	4	2	2	0	0
KUHE_61300_2	1	2	3	1	3	2	2	0	1	1	3	1	4	4	2	0	0	4	1	0	2	1	0	2	0	2	3	4	3	3	2	2	3	1	0	4	0	2	1	1	0	2	4	3	2	2	2	0	0
KUHE_61300_2	1	2	3	1	3	4	2	0	1	1	3	1	4	4	2	0	0	4	1	0	2	4	0	2	0	2	3	4	3	3	2	2	3	1	0	4	0	2	1	3	0	2	4	4	2	2	2	0	0
KUHE_61300_3	1	2	3	1	3	2	2	0	1	1	3	1	0	2	2	0	2	4	0	0	2	1	0	2	3	2	1	4	1	3	2	4	3	1	0	4	0	2	1	1	0	2	2	4	2	2	2	0	0
KUHE_61300_3	1	4	3	1	3	2	2	0	1	1	3	3	0	4	2	0	2	4	0	0	2	1	0	2	3	2	1	4	1	3	2	4	3	4	0	4	0	2	4	1	0	2	4	4	2	2	2	0	0
KUHE_62192_1	1	2	1	1	3	2	2	0	1	1	3	1	0	4	2	0	2	4	1	0	0	1	0	2	3	2	3	4	1	3	2	0	3	1	0	4	0	2	4	3	0	1	2	3	2	2	2	3	0
KUHE_62192_1	1	2	3	1	4	2	4	0	1	1	3	3	0	4	4	0	2	4	3	0	0	4	0	2	3	2	3	4	3	3	3	0	3	1	0	4	0	2	4	3	0	1	4	4	2	2	4	3	0
KUHE_62192_2	2	2	1	1	3	2	2	1	1	1	3	1	3	4	0	0	0	4	0	4	0	1	3	2	3	2	0	4	1	0	2	0	3	1	2	4	3	1	1	3	3	0	0	4	2	2	2	3	3
KUHE_62192_2	2	2	3	3	3	2	4	1	1	1	3	3	4	4	0	0	0	4	0	4	0	4	3	2	3	2	0	4	3	0	2	0	3	1	2	4	3	2	1	3	3	0	0	4	2	2	2	3	3
KUHE_62192_3	2	2	3	0	3	2	2	1	1	1	3	3	3	4	2	3	4	4	0	4	0	1	1	2	2	2	1	4	3	0	2	0	3	1	2	4	3	2	4	1	0	0	0	3	2	2	2	3	3
KUHE_62192_3	2	2	3	0	3	2	4	1	1	1	3	3	3	4	4	3	4	4	0	4	0	4	1	2	3	2	3	4	3	0	2	0	3	1	2	4	3	2	4	3	0	0	0	3	4	4	2	3	3
KUHE_62192_4	2	2	1	1	3	2	2	1	1	1	0	1	3	4	2	0	2	2	0	4	0	1	0	2	0	2	3	4	3	0	2	0	3	0	0	2	3	2	4	1	3	1	0	3	2	2	2	1	0
KUHE_62192_4	2	2	3	1	3	2	2	1	1	2	0	3	3	4	4	0	2	4	0	4	0	4	0	2	0	2	3	4	3	0	2	0	3	0	0	4	3	2	4	3	3	2	0	4	2	4	4	1	0
KUHE_62192_5	2	2	3	1	3	2	2	1	1	1	3	1	3	4	2	3	2	4	0	4	0	1	3	2	2	2	3	4	1	0	2	0	1	1	2	4	3	1	1	1	0	1	0	3	2	2	2	3	3
KUHE_62192_5	2	2	3	1	4	2	4	1	1	1	3	3	3	4	4	4	4	4	0	4	0	1	3	2	3	2	3	4	1	0	2	0	3	1	2	4	3	2	4	3	0	2	0	4	2	2	2	3	3
KUHE_62192_6	2	2	1	1	3	2	2	1	1	1	3	1	0	2	4	4	2	4	0	4	0	1	1	0	3	2	3	4	0	0	2	0	3	0	2	4	3	0	1	3	3	1	0	3	0	2	0	3	3
KUHE_62192_6	2	2	3	3	3	2	4	1	1	1	3	1	0	4	4	4	2	4	0	4	0	1	3	0	3	2	3	4	0	0	2	0	3	0	4	4	3	0	1	3	3	1	0	4	0	2	0	3	3
KUHE_62192_7	2	2	3	1	3	2	2	1	1	1	3	3	3	4	2	3	2	4	0	4	0	1	0	2	3	2	0	4	1	0	2	0	3	1	2	4	3	2	0	1	0	1	0	4	2	2	2	3	3
KUHE_62192_7	2	2	3	1	3	2	2	1	1	1	3	3	3	4	4	4	2	4	0	4	0	1	0	2	3	2	0	4	1	0	2	0	3	1	2	4	3	2	0	1	0	1	0	4	4	2	2	3	3
KUHE_62192_8	2	0	1	1	3	2	2	3	1	1	3	1	3	4	2	0	0	4	0	2	0	1	3	2	3	2	3	4	1	0	2	0	3	1	4	4	3	0	1	1	3	1	0	4	2	2	2	0	0
KUHE_62192_8	2	0	3	1	3	2	4	3	1	2	3	1	3	4	4	0	0	4	0	2	0	1	3	2	3	2	3	4	3	0	2	0	3	1	4	4	3	0	4	1	3	1	0	4	4	2	2	0	0
KUHE_62193_1	1	2	1	1	3	2	2	0	1	1	1	3	0	4	2	0	2	4	0	0	0	1	0	2	3	2	3	4	3	3	2	4	3	1	0	4	0	2	4	3	0	1	2	4	2	2	2	0	0
KUHE_62193_1	1	2	3	1	3	2	4	0	1	1	1	3	0	4	4	0	2	4	0	0	0	4	0	2	3	2	3	4	3	3	2	4	3	1	0	4	0	2	4	3	0	1	4	4	4	2	2	0	0
KUHE_62193_2	1	0	3	1	3	2	2	0	1	1	1	3	0	4	2	0	4	4	1	0	2	4	0	2	3	2	1	4	3	0	2	0	3	1	0	4	0	1	4	0	0	1	4	4	4	2	2	3	0
KUHE_62193_2	1	0	3	1	3	2	4	0	1	1	1	3	0	4	2	0	4	4	3	0	4	4	0	2	3	2	3	4	3	0	2	0	3	1	0	4	0	2	4	0	0	1	4	4	4	2	2	3	0
KUHE_62193_3	1	2	1	1	3	2	2	0	1	1	1	3	0	4	4	0	2	4	0	0	4	1	0	2	3	2	0	4	3	3	2	2	3	0	0	4	0	2	1	3	0	1	4	4	4	2	2	3	0
KUHE_62193_3	1	2	3	1	3	2	2	0	1	2	1	3	0	4	4	0	4	4	0	0	4	4	0	2	3	2	0	4	3	3	2	4	3	0	0	4	0	2	4	3	0	1	4	4	4	2	2	3	0
KUHE_62193_4	1	2	1	1	3	2	2	0	1	1	1	3	0	2	4	0	2	4	0	0	2	4	0	2	3	2	3	4	0	3	2	4	3	1	0	4	0	0	4	0	0	1	4	4	4	4	4	3	0
KUHE_62193_4	1	2	1	1	3	2	2	0	1	2	3	3	0	4	4	0	2	4	0	0	4	4	0	2	3	2	3	4	0	3	2	4	3	1	0	4	0	0	4	0	0	1	4	4	4	4	4	3	0
KUHE_62193_5	1	0	3	1	3	2	2	0	1	1	1	3	3	4	2	0	2	4	1	0	4	1	0	2	3	2	0	4	3	0	2	4	3	0	0	0	0	2	4	3	0	1	0	4	4	0	2	0	0
KUHE_62193_5	1	0	3	1	3	2	4	0	1	1	1	3	3	4	2	0	4	4	1	0	4	4	0	2	3	2	0	4	3	0	2	4	3	0	0	0	0	2	4	3	0	1	0	4	4	0	4	0	0
KUHE_62193_6	1	0	0	1	3	2	2	0	1	2	1	3	0	2	2	0	2	4	0	0	2	4	0	2	3	2	3	4	0	3	2	4	3	0	0	4	0	2	4	3	0	0	2	4	4	4	4	0	0
KUHE_62193_6	1	0	0	1	3	2	4	0	1	2	3	3	0	4	4	0	4	4	0	0	4	4	0	2	3	2	3	4	0	3	2	4	3	0	0	4	0	2	4	3	0	0	4	4	4	4	4	0	0
KUHE_62193_7	1	2	3	1	3	2	2	0	1	1	1	3	3	2	2	0	2	4	0	0	0	4	0	2	3	2	3	4	0	0	2	0	3	0	0	4	0	2	0	3	0	0	4	4	4	4	4	1	0
KUHE_62193_7	1	2	3	1	3	2	2	0	1	2	3	3	3	4	4	0	4	4	0	0	0	4	0	2	3	2	3	4	0	0	2	0	3	0	0	4	0	2	0	3	0	0	4	4	4	4	4	1	0
KUHE_62193_8	1	2	1	1	3	2	2	0	1	2	1	3	3	4	4	0	2	4	0	0	0	1	0	2	3	2	1	4	0	0	2	0	3	0	0	4	0	2	4	1	0	1	2	4	4	2	2	3	0
KUHE_62193_8	1	2	3	1	3	2	2	0	1	2	1	3	3	4	4	0	2	4	0	0	0	4	0	2	3	2	1	4	0	0	2	0	3	0	0	4	0	2	4	3	0	1	4	4	4	4	4	3	0
KUHE_62195	1	2	3	1	3	2	2	0	1	2	1	3	3	4	2	0	2	4	0	0	2	1	0	2	3	2	1	4	3	3	2	0	3	0	0	0	0	1	1	3	0	0	4	4	2	2	2	1	0
KUHE_62195	1	2	3	1	3	2	4	0	1	2	1	3	3	4	4	0	2	4	0	0	2	4	0	2	3	2	3	4	3	3	2	0	3	0	0	0	0	2	4	3	0	0	4	4	4	4	2	3	0
KUHE_62237	1	0	3	1	3	2	2	0	1	1	1	3	3	4	2	0	4	4	0	0	2	4	0	2	3	2	0	4	1	3	2	0	3	0	0	4	0	2	1	1	0	0	4	4	4	2	2	3	0
KUHE_62237	1	0	3	1	3	2	4	0	1	1	3	3	3	4	4	0	4	4	0	0	4	4	0	2	3	2	0	4	1	3	2	0	3	0	0	4	0	2	4	3	0	0	4	4	4	2	2	3	0
KUHE_62196_1	1	2	3	1	3	2	2	0	1	1	0	1	4	4	2	0	2	4	1	0	2	1	0	2	0	2	3	4	1	3	0	4	1	1	0	4	0	2	1	1	0	0	4	4	2	2	2	3	0
KUHE_62196_1	1	4	3	1	3	2	4	0	1	1	0	3	4	4	2	0	4	4	1	0	2	1	0	2	0	2	3	4	3	3	0	4	3	4	0	4	0	2	4	1	0	0	4	4	2	2	2	3	0
KUHE_62196_2	1	0	3	1	3	2	2	0	1	1	3	1	0	2	2	0	2	4	0	0	2	1	0	2	3	2	3	4	3	3	2	4	1	1	0	4	0	2	1	1	0	2	4	3	2	2	2	3	0
KUHE_62196_2	1	0	3	1	3	2	4	0	1	1	3	1	0	4	2	0	2	4	0	0	2	1	0	2	3	2	3	4	3	3	3	4	3	4	0	4	0	2	4	1	0	2	4	4	4	2	2	3	0
KUHE_62196_3	1	0	3	1	3	2	2	0	1	1	3	1	3	2	2	0	2	4	1	0	2	1	0	2	3	2	0	2	1	3	3	4	1	1	0	4	0	1	1	1	0	2	4	3	2	2	2	3	0
KUHE_62196_3	1	0	3	1	3	2	4	0	1	1	3	3	3	4	2	0	4	4	1	0	2	4	0	4	3	2	0	4	1	3	3	4	3	1	0	4	0	2	4	1	0	2	4	3	2	2	2	3	0
KUHE_62196_4	1	0	3	1	3	2	2	0	1	1	3	1	3	2	2	0	2	4	1	0	2	1	0	2	3	2	3	4	3	3	2	4	1	1	0	4	0	2	4	1	0	2	0	4	0	2	2	3	0
KUHE_62196_4	1	0	3	1	3	2	2	0	1	1	3	3	3	4	4	0	2	4	1	0	2	4	0	2	3	2	3	4	3	3	2	4	3	4	0	4	0	2	4	3	0	2	0	4	0	2	2	3	0
KUHE_62196_5	1	2	3	1	3	2	2	0	1	0	3	1	3	4	2	0	4	4	1	0	2	1	0	2	3	2	3	2	3	3	2	4	3	0	0	4	0	2	4	1	0	2	4	3	2	2	2	3	0
KUHE_62196_5	1	2	3	1	3	2	4	0	1	0	3	3	3	4	2	0	4	4	1	0	2	1	0	2	3	2	3	4	3	3	2	4	3	0	0	4	0	2	4	1	0	2	4	3	2	2	2	3	0
KUHE_62196_6	1	2	3	1	3	2	2	0	1	1	3	1	3	2	2	0	2	4	1	0	2	1	0	2	3	2	1	4	3	3	0	0	1	1	0	4	0	2	1	0	0	2	4	3	0	2	2	3	0
KUHE_62196_6	1	4	3	1	3	2	4	0	1	1	3	3	3	2	4	0	2	4	1	0	2	4	0	2	3	2	3	4	3	3	0	0	3	4	0	4	0	2	4	0	0	2	4	4	0	2	2	3	0
KUHE_62196_7	1	2	3	1	3	2	2	0	1	1	3	1	0	2	4	0	2	4	1	0	2	1	0	2	3	2	0	4	3	3	3	4	3	1	0	0	0	2	1	1	0	2	4	3	2	2	2	0	0
KUHE_62196_7	1	4	3	1	3	2	2	0	1	1	3	3	0	4	4	0	2	4	1	0	2	1	0	2	3	2	0	4	3	3	3	4	3	1	0	0	0	2	4	1	0	2	4	3	2	4	2	0	0
KUHE_62197	1	2	3	1	3	2	2	0	1	1	3	1	3	4	2	0	2	4	1	0	2	1	0	2	3	2	3	2	1	3	3	4	1	1	0	4	0	2	1	1	0	2	4	4	2	2	2	3	0
KUHE_62197	1	4	3	1	3	2	4	0	1	1	3	3	3	4	4	0	2	4	1	0	2	4	0	2	3	4	3	4	3	3	3	4	1	4	0	4	0	2	4	3	0	2	4	4	2	4	2	3	0
KUHE_62235	1	2	1	1	3	2	2	0	1	1	3	1	0	2	2	0	2	4	1	0	2	1	0	2	3	2	3	0	3	3	0	4	3	1	0	4	0	2	1	1	0	2	4	3	2	2	2	3	0
KUHE_62235	1	4	3	1	3	4	4	0	1	1	3	3	0	4	4	0	2	4	1	0	2	1	0	2	3	4	3	0	3	3	0	4	3	1	0	4	0	2	1	1	0	2	4	4	2	2	2	3	0
KUHE_62236	1	2	3	0	3	2	2	0	1	0	3	1	3	2	4	0	2	4	1	0	2	1	0	2	3	2	3	2	0	3	2	4	0	1	0	4	0	2	4	1	0	2	4	3	2	2	2	3	0
KUHE_62236	1	2	3	0	3	2	4	0	1	0	3	3	3	4	4	0	2	4	1	0	2	1	0	4	3	2	3	4	0	3	2	4	0	4	0	4	0	2	4	3	0	2	4	4	4	2	2	3	0
KUHE_62198_4	1	2	3	1	3	2	2	0	1	1	3	3	3	4	2	0	2	2	1	0	2	1	0	2	3	2	3	4	0	3	2	0	3	0	0	2	0	2	0	1	0	0	4	4	2	2	2	3	0
KUHE_62198_4	1	4	3	1	3	2	4	0	1	1	3	3	3	4	2	0	2	2	3	0	2	1	0	2	3	2	3	4	0	3	3	0	3	0	0	4	0	2	0	1	0	0	4	4	2	2	2	3	0
KUHE_62198_5	1	2	3	1	3	2	2	0	1	1	3	1	0	4	2	0	2	2	0	0	2	1	0	2	3	2	0	4	1	0	3	0	3	0	0	4	0	0	4	3	0	0	4	4	2	2	2	0	0
KUHE_62198_5	1	4	3	1	3	2	4	0	1	1	3	1	0	4	2	0	2	4	0	0	2	1	0	2	3	2	0	4	3	0	3	0	3	0	0	4	0	0	4	3	0	0	4	4	2	2	2	0	0
KUHE_62198_6	1	2	3	1	3	2	2	0	1	1	3	1	3	4	2	0	2	4	0	0	0	1	0	2	3	2	3	4	3	3	2	2	1	1	0	4	0	2	1	1	0	2	4	4	0	2	2	1	0
KUHE_62198_6	1	4	3	3	3	4	2	0	1	1	3	3	3	4	2	0	2	4	0	0	0	1	0	2	3	2	3	4	3	3	2	4	3	4	0	4	0	2	4	3	0	2	4	4	0	2	2	3	0
KUHE_62198_7	1	0	3	1	3	2	2	0	1	0	1	3	3	4	2	0	2	2	1	0	2	1	0	2	3	2	3	4	1	3	2	4	3	0	0	4	0	2	0	1	0	2	4	4	2	2	2	3	0
KUHE_62198_7	1	0	3	1	3	4	4	0	1	0	3	3	3	4	2	0	2	4	1	0	2	1	0	2	3	2	3	4	3	3	2	4	3	0	0	4	0	2	0	1	0	2	4	4	4	2	2	3	0
KUHE_62198_8	1	0	3	1	3	2	2	0	1	0	3	1	0	4	2	0	2	2	1	0	0	1	0	2	3	2	0	4	0	3	2	4	3	1	0	0	0	2	1	0	0	2	2	3	2	2	2	3	0
KUHE_62198_8	1	0	3	1	3	2	2	0	1	0	3	1	0	4	2	0	2	4	3	0	0	1	0	2	3	2	0	4	0	3	2	4	3	1	0	0	0	2	1	0	0	2	2	3	2	2	2	3	0
KUHE_62198_9	1	2	3	1	3	2	2	0	1	1	3	1	3	4	2	0	2	4	1	0	2	1	0	2	3	2	3	4	1	3	2	4	3	1	0	2	0	2	4	0	0	2	4	3	2	2	2	1	0
KUHE_62198_9	1	4	3	1	3	2	4	0	1	1	3	3	3	4	2	0	4	4	3	0	2	4	0	2	3	2	3	4	1	3	2	4	3	4	0	4	0	2	4	0	0	2	4	4	4	2	2	3	0
KUHE_62198_10	1	0	3	1	3	2	2	0	1	1	1	1	3	4	2	0	2	4	1	0	0	1	0	2	3	2	0	4	1	3	2	0	3	1	0	2	0	2	1	0	0	0	4	3	2	2	2	3	0
KUHE_62198_10	1	0	3	1	3	2	4	0	1	1	3	1	3	4	2	0	2	4	1	0	0	1	0	2	3	2	0	4	3	3	2	0	3	4	0	4	0	2	4	0	0	0	4	4	2	2	2	3	0
KUHE_62198_11	1	2	3	1	3	2	2	0	1	1	3	1	3	4	2	0	2	4	1	0	2	1	0	2	3	2	3	4	1	3	2	2	3	1	0	4	0	2	4	1	0	0	4	3	0	2	2	3	0
KUHE_62198_11	1	4	3	1	3	2	4	0	1	1	3	3	3	4	2	0	2	4	3	0	2	1	0	2	3	2	3	4	3	3	2	4	3	4	0	4	0	2	4	3	0	0	4	3	0	2	2	3	0
KUHE_62198_12	1	2	3	1	3	2	2	0	1	1	3	1	3	4	2	0	2	2	1	0	0	1	0	2	3	2	0	4	1	3	2	0	1	1	0	0	0	2	4	3	0	2	4	3	2	0	2	3	0
KUHE_62198_12	1	4	3	1	3	2	4	0	1	1	3	3	3	4	2	0	2	4	1	0	0	1	0	2	3	2	0	4	3	3	3	0	3	4	0	0	0	2	4	3	0	2	4	3	4	0	2	3	0
KUHE_9678	1	0	3	1	3	2	2	0	1	1	1	3	3	4	2	0	2	4	0	0	2	1	0	2	3	2	3	4	1	3	2	4	3	1	0	4	0	1	1	1	0	2	4	4	2	2	2	3	0
KUHE_9678	1	0	3	3	3	4	4	0	1	1	3	3	3	4	2	0	2	4	0	0	2	1	0	2	3	2	3	4	1	3	2	4	3	4	0	4	0	2	1	3	0	2	4	4	2	2	2	3	0
KUHE_9679	1	0	3	1	3	2	2	0	1	1	1	3	3	4	2	0	2	4	0	0	2	4	0	2	2	2	3	4	1	3	0	0	3	1	0	2	0	1	1	1	0	2	4	4	2	2	2	3	0
KUHE_9679	1	0	3	1	3	2	2	0	1	1	3	3	3	4	2	0	2	4	0	0	2	4	0	2	3	4	3	4	1	3	0	0	3	4	0	4	0	2	4	1	0	2	4	4	2	2	2	3	0
KUHE_9680	1	0	3	1	3	2	2	0	1	1	3	3	3	4	2	0	2	4	0	0	2	4	0	2	2	2	3	4	1	0	0	4	3	1	0	0	0	0	4	0	0	2	4	3	0	2	2	3	0
KUHE_9680	1	0	3	1	3	2	4	0	1	1	3	3	3	4	2	0	2	4	0	0	2	4	0	2	3	2	3	4	3	0	0	4	3	4	0	0	0	0	4	0	0	2	4	4	0	2	2	3	0
KUHE_9681	1	2	3	1	3	2	2	0	1	1	3	3	3	4	2	0	2	4	1	0	2	1	0	2	3	2	3	4	1	3	2	0	3	1	0	0	0	0	1	0	0	2	4	4	0	2	2	3	0
KUHE_9681	1	2	3	3	3	4	2	0	1	1	3	3	3	4	2	0	2	4	3	0	2	4	0	2	3	4	3	4	1	3	2	0	3	4	0	0	0	0	1	0	0	2	4	4	0	2	2	3	0
KUHE_9682	1	2	1	1	3	2	2	0	1	1	1	3	3	4	2	0	2	4	1	0	2	0	0	2	2	2	1	4	3	3	0	4	3	1	0	4	0	0	1	0	0	2	4	4	0	2	2	3	0
KUHE_9682	1	4	3	1	3	2	4	0	1	1	3	3	3	4	2	0	2	4	3	0	2	0	0	2	2	2	3	4	3	3	0	4	3	4	0	4	0	0	4	0	0	2	4	4	0	2	2	3	0
KUHE_9683	1	0	0	1	0	2	2	0	1	1	3	3	3	4	2	0	2	4	1	0	2	1	0	2	3	2	3	4	1	0	2	4	3	0	0	4	0	1	1	0	0	0	4	3	0	2	2	3	0
KUHE_9683	1	0	0	1	0	2	4	0	1	1	3	3	3	4	2	0	2	4	3	0	2	1	0	2	3	2	3	4	3	0	2	4	3	0	0	4	0	2	4	0	0	0	4	4	0	2	2	3	0
KUHE_9684	1	0	3	1	3	2	0	0	1	1	3	3	3	4	2	0	2	4	0	0	2	1	0	2	3	2	3	4	1	3	2	0	3	1	0	2	0	0	1	0	0	0	4	4	0	2	2	0	0
KUHE_9684	1	0	3	3	3	2	0	0	1	1	3	3	3	4	2	0	2	4	0	0	2	1	0	2	3	2	3	4	1	3	2	0	3	4	0	4	0	0	4	0	0	0	4	4	0	2	2	0	0
KUHE_24196	1	2	3	1	3	2	2	0	1	1	3	0	0	4	2	0	2	2	0	0	2	1	0	2	0	2	3	4	1	3	2	0	3	1	0	4	0	2	4	0	0	2	2	3	0	2	0	3	0
KUHE_24196	1	2	3	1	3	2	4	0	1	1	3	0	0	4	2	0	4	4	0	0	2	1	0	2	0	2	3	4	3	3	2	0	3	4	0	4	0	2	4	0	0	2	2	3	0	2	0	3	0
KUHE_24086	3	0	3	1	3	4	2	1	3	1	3	1	0	4	2	3	0	4	1	4	2	0	0	2	0	2	0	4	3	4	2	4	3	1	2	4	3	2	4	0	1	2	4	0	2	2	0	3	0
KUHE_24086	3	0	3	1	3	4	4	1	3	1	3	1	0	4	2	3	0	4	1	4	2	0	0	2	0	2	0	4	3	4	3	4	3	4	2	4	3	2	4	0	3	2	4	0	2	2	0	3	0
KUHE_24087	3	0	3	1	3	4	2	1	1	1	3	1	0	4	2	3	0	4	1	4	2	0	3	2	0	0	0	4	3	4	2	4	3	1	2	4	3	2	4	0	1	2	4	0	2	2	0	3	3
KUHE_24087	3	0	3	1	3	4	4	1	3	1	3	3	0	4	2	3	0	4	1	4	2	0	3	2	0	0	0	4	3	4	2	4	3	4	2	4	3	2	4	0	1	2	4	0	2	2	0	3	3
KUHE_24088	3	0	3	1	3	4	2	1	3	1	3	1	0	4	2	3	0	4	1	4	2	0	3	2	0	2	0	0	3	4	2	4	3	1	2	4	3	2	4	0	0	2	4	0	0	2	0	0	3
KUHE_24088	3	0	3	1	3	4	4	1	3	1	3	1	0	4	2	3	0	4	1	4	2	0	3	2	0	2	0	0	3	4	2	4	3	1	2	4	4	2	4	0	0	2	4	0	0	2	0	0	3
KUHE_unnumbered_3	2	0	3	1	3	2	2	1	1	1	3	1	3	4	2	3	2	4	0	4	0	1	0	2	2	2	0	4	1	0	2	0	3	1	2	2	3	2	0	3	3	1	0	4	2	2	2	3	3
KUHE_unnumbered_3	2	0	3	3	3	2	2	1	1	2	3	3	3	4	2	4	2	4	0	4	0	1	0	2	3	2	0	4	1	0	2	0	3	1	2	2	3	2	0	3	3	1	0	4	2	2	2	3	4
KUHE_24800	3	0	3	1	3	4	2	1	3	1	3	3	0	4	2	3	0	4	0	4	2	0	3	0	0	2	0	4	3	4	2	0	3	1	2	4	0	2	4	0	1	2	4	0	2	2	0	3	3
KUHE_24800	3	0	3	1	3	4	4	1	3	1	3	3	0	4	2	3	0	4	0	4	2	0	3	0	0	2	0	4	3	4	2	0	3	1	2	4	0	2	4	0	1	2	4	0	4	2	0	3	3
KUHE_unnumbered_12	1	0	3	1	3	2	2	0	1	1	3	3	3	4	2	0	2	4	1	0	0	0	0	0	2	2	0	4	1	0	2	0	3	1	0	0	0	1	1	1	0	1	4	3	2	2	2	3	0
KUHE_unnumbered_12	1	0	3	1	3	4	2	0	1	1	3	3	3	4	2	0	2	4	3	0	0	0	0	0	3	4	0	4	3	0	2	0	3	4	0	0	0	2	4	3	0	2	4	3	2	2	2	3	0
KUHE_T3207	2	2	3	1	3	2	2	1	1	2	1	3	3	4	2	3	2	4	0	4	0	1	3	2	3	2	3	4	1	0	2	0	3	1	2	4	3	2	1	3	0	0	0	4	2	2	2	3	3
KUHE_T3207	2	2	3	3	3	2	2	1	1	2	1	3	3	4	2	4	2	4	0	4	0	4	3	2	3	2	3	4	1	0	2	0	3	1	4	4	3	2	4	3	0	0	0	4	2	2	2	3	3
KUHE_T3269	1	2	3	1	3	2	2	0	1	1	3	1	3	4	2	0	2	4	1	0	0	1	0	2	3	2	3	4	3	0	2	0	3	1	0	4	0	2	4	0	0	2	2	4	2	2	2	3	0
KUHE_T3269	1	4	3	3	3	2	2	0	1	1	3	3	3	4	2	0	4	4	3	0	0	1	0	2	3	2	3	4	3	0	2	0	3	1	0	4	0	2	4	0	0	2	2	4	4	2	2	3	0
KUHE_unnumbered_7	2	2	3	1	3	2	2	1	1	1	1	3	3	4	2	0	2	4	0	4	0	1	1	2	3	2	0	4	0	0	2	0	3	1	2	2	3	1	1	3	3	1	0	4	2	2	2	3	0
KUHE_unnumbered_7	2	2	3	3	3	2	2	1	1	1	3	3	3	4	2	0	2	4	0	4	0	4	1	2	3	2	0	4	0	0	2	0	3	1	4	2	3	2	4	3	3	1	0	4	2	2	2	3	0
KUHE_unnumbered_10	2	2	3	1	3	2	2	1	1	1	3	3	3	4	2	3	2	4	0	2	0	1	0	2	3	2	3	4	1	0	2	0	3	1	4	4	3	2	1	3	3	0	0	4	2	2	2	0	3
KUHE_unnumbered_10	2	2	3	1	4	2	2	3	1	1	3	3	3	4	2	4	2	4	0	4	0	4	0	2	3	2	3	4	1	0	2	0	3	4	4	4	3	2	4	3	3	0	0	4	2	2	2	0	3
KUHE_unnumbered_21	1	0	3	1	3	0	2	0	1	1	3	1	3	2	0	0	2	4	1	0	2	0	0	2	3	0	0	0	3	3	3	4	3	0	0	4	0	2	0	1	0	1	4	3	0	2	2	3	0
KUHE_unnumbered_21	1	0	3	1	3	0	4	0	1	1	3	3	4	4	0	0	2	4	1	0	4	0	0	2	3	0	0	0	3	3	3	4	3	0	0	4	0	2	0	3	0	2	4	4	0	2	2	3	0
KUHE_T2916	1	2	1	1	3	2	2	0	1	1	3	1	3	4	2	0	2	4	1	0	2	1	0	0	3	4	0	4	3	3	2	4	3	1	0	4	0	2	1	0	0	0	4	3	2	2	2	3	0
KUHE_T2916	1	2	3	1	3	4	4	0	1	1	3	3	3	4	2	0	4	4	1	0	2	1	0	0	3	4	0	4	3	3	2	4	3	1	0	4	0	2	4	0	0	0	4	3	4	2	4	3	0
KUHE_T2973	1	2	3	1	3	2	2	0	1	1	3	3	3	4	2	0	2	4	1	0	2	1	0	2	3	2	0	4	1	3	3	4	3	1	0	0	0	2	1	1	0	2	0	3	2	2	2	0	0
KUHE_T2973	1	4	3	1	3	2	4	0	3	1	3	3	3	4	2	0	2	4	1	0	2	1	0	2	3	4	0	4	3	3	3	4	3	1	0	0	0	2	4	3	0	2	0	3	2	2	2	0	0
KUHE_24199	1	2	3	1	3	2	2	0	1	1	3	1	3	4	2	0	2	4	1	0	0	1	0	2	3	2	3	2	1	3	2	4	3	1	0	4	0	2	4	1	0	2	4	3	2	2	2	3	0
KUHE_24199	1	4	3	3	3	2	4	0	1	1	3	3	3	4	2	0	4	4	1	0	0	1	0	2	3	2	3	4	3	3	2	4	3	4	0	4	0	2	4	1	0	2	4	4	2	2	2	3	0
[truncated: 668 more columns]
